# Supplementary material for: End-Cretaceous extinction in Antarctica linked to both Deccan volcanism and meteorite impact via climate change
Source: Nat Commun. 2016 Jul 5;7:12079. doi: 10.1038/ncomms12079 (PMC4935969; doi:10.1038/ncomms12079)
Supplement: Supplementary Data 1 — Stable and Trace Element Data for full sample set [file ncomms12079-s2.xlsx]

## Sheet: Supplementary Data 1.
Supplementary Data 1: Stable and Trace Element Data for full sample set.
Description: Sample name, stratigraphic height in section, species, sample position (umbo/middle/back, interior/exterior), stable isotopic composition (d18O and d13C), and trace element compositions (Mg/Ca, Sr/Ca, [Sr], [Fe], and [Mn]) for all samples measured in the “Dutton sample set” (supp ref. 3). If samples had [Fe] above 500 ppm or [Mn] above 200 ppm, they were flagged as potentially altere…
Shell Name	Depth in section (m)	Species	Drill Position	Interior/ Exterior	d13C (‰ VPDB)	d18O (‰ VPDB)	Mg/Ca (mmol/mol)	Sr/Ca (mmol/mol)	Sr (ppm)	Fe (ppm)	Mn (ppm)	Flagged, Fe > 500	Flagged, Mn > 200	Measured for clumped?	Clumped sampling location (if not next to bulk sampling location):
E763-1	940	E. regina	umbo	out	2.6832	1.33447	31.067	1.90344	538.848	293.199	3.1533	0	0
E763-1	940	E. regina	middle	out	3.22248	1.13569					0	0	0
E763-1	940	E. regina	back	out	3.70653	1.22057	0	6.51157	1880.94	128.771	86.1925	0	0
E763-1	940	E. regina	umbo	in	1.39709	1.52544					0	0	0
E763-1	940	E. regina	middle	in	3.04134	1.38473					0	0	0
E763-1	940	E. regina	back	in	3.43377	1.20733					0	0	0				green = average of splits
E763-2	940	E. regina	umbo	out	4.151	1.15327	0	4.05732	1177.27	98.9326	0	0	0				red = flagged for high trace element
E763-2	940	E. regina	umbo	in	5.27399	1.1145					0	0	0				blank square = not measured
E763-2	940	E. regina	middle	in	4.43651	1.00441					0	0	0				0 for trace element ratio or concentration = measured below detection limit
E763-2	940	E. regina	back	in	5.48	0.58					0	0	0
E1595A	932	E. regina	umbo	out	2.43765	1.58696	0	2.21171	1930.06	0	0	0	0
E1595A	932	E. regina	middle	out	0.587036	1.43693	0	2.03783	1778.78	0	0	0	0
E1595A	932	E. regina	back	out	-1.7339	1.56763	0	2.47837	2161.91	0	0	0	0
E1595B	932	E. regina	umbo	out	1.89604	1.37553	0	2.46913	2152.48	24	0	0	0	YES
E757-1	925	E. regina	umbo	out	0.133656	1.34759	0.227752	2.26038	656.927	22.7809	77.2727	0	0	YES
E757-1	925	E. regina	umbo	in	2.77777	1.29613	0	1.87719	546.297	73.2505	8.4981	0	0
E757-1	925	E. regina	middle	in	2.02482	1.40716	0.0580553	2.05755	598.474	19.8674	18.116	0	0
E757-1	925	E. regina	back	in	0.842979	1.56755					0	0	0
E757-2	925	E. regina	umbo	in	3.37597	1.51443	0	1.66607	1455.07	0	0	0	0
E757-2	925	E. regina	middle	in	3.43959	1.70596	0	1.46128	1275.92	0	255.185	0	1
E757-2	925	E. regina	back	in	1.26668	1.41881	0	2.22725	1943.57	0	0	0	0
E757-3	925	E. regina	umbo	out	-0.0294708	1.27359	0	4.03533	1171.32	83.9091	15.8114	0	0
E757-3	925	E. regina	umbo	in	2.71127	1.48465					0	0	0
E757-3	925	E. regina	middle	in	0.00688303	1.35364					0	0	0
E757-3	925	E. regina	back	in	-0.794894	1.49077	0	3.08942	897.982	79.5869	0	0	0
E757-4	925	E. regina	umbo	in	2.88988	1.40388	0	2.17175	1895.3	0	0	0	0
E757-4	925	E. regina	middle	in	1.37727	1.27488	0	2.44647	2134.18	0	0	0	0
E757-4	925	E. regina	back	in	1.21161	1.56051	0	2.50117	2181.73	0	0	0	0
E757-5	925	E. regina	umbo	out	1.96306	1.61823					0	0	0
E757-5	925	E. regina	umbo	in	2.64899	1.53022	0	1.82649	531.994	64.1425	0	0	0
E757-5	925	E. regina	middle	in	0.384628	1.56622					0	0	0
E757-5	925	E. regina	back	in	0.5019	1.33043					0	0	0
E757-6	925	E. regina	umbo	in	3.19098	1.47115	0	1.62393	1417.76	20.2538	0	0	0
E757-6	925	E. regina	middle	in	0.443827	1.60628	0	2.36429	2062.74	0	0	0	0
E757-6	925	E. regina	back	in	-1.6047	1.54463	0	3.62573	3157.45	0	0	0	0
E1609A	887	E. regina	umbo	out	3.30358	1.66541	0	1.70099	1485.48	0	0	0	0	YES
E1609A	887	E. regina	middle	out	0.797571	1.25538	0	2.3694	2067.19	0	0	0	0
E1609A	887	E. regina	back	out	-0.856693	1.45304	0	2.5954	2263.61	0	0	0	0
E1609B	887	E. regina	umbo	out	2.08592	1.51576	0	2.63476	2297.81	0	0	0	0
E1609B	887	E. regina	middle	out	1.61554	1.4017	0	2.38197	2078.11	0	0	0	0
E1609B	887	E. regina	back	out	1.35833	1.50762	0	2.22659	1943	0	0	0	0
E1609C	887	E. regina	umbo	out	3.10954	1.26079	0	1.61106	1407	0	0	0	0
E1609C	887	E. regina	middle	out	-0.0285002	1.59916	0	1.68852	1473.11	0	491.038	0	1
E1609C	887	E. regina	back	out	-0.616406	1.48826	0	2.24994	1961.7	0	392.34	0	1
E1109A	855	E. regina	umbo	out	3.54554	1.29908	0.0744981	1.60028	1397.63	0.643915	3.37203	0	0
E1109A	855	E. regina	middle	out	1.61569	1.0358	0.101032	1.98655	1733.9	2.66467	0.00100474	0	0
E1109A	855	E. regina	back	out	1.56415	1.25218	0.0942237	1.87158	1633.69	5.93422	11.2618	0	0
E1109B	855	E. regina	umbo	out	3.50722	1.23861	0.257289	1.95273	1704.23	3.31864	0	0	0
E1109B	855	E. regina	middle	out	1.52871	0.859617	0.365329	3.18361	2773.23	2.48162	0	0	0
E1109B	855	E. regina	back	out	0.753434	0.939946	0.288071	6.42266	5568.57	3.77613	0	0	0
E1109C	855	E. regina	umbo	out	3.67311	1.22057	0.113599	1.42937	1248.58	3.09125	0.506746	0	0	YES
E1109C	855	E. regina	middle	out	1.92155	1.28402	0.106504	1.70828	1491.65	1.70698	2.95848e-05	0	0
E1109C	855	E. regina	back	out	1.56111	1.14817	0.373749	1.82701	1593.62	36.1843	0	0	0
E1109D	855	E. regina	umbo	out	3.73964	1.2931	0.0817495	1.62712	1421.05	-1.4823	8.83599	0	0
E1109D	855	E. regina	middle	out	1.22396	1.25829	0.194321	1.91095	1667.43	8.45171	96.3106	0	0
E1109D	855	E. regina	back	out	0.75947	0.97728	0.390501	2.08668	1818.8	25.2768	243.94	0	1
E1109E	855	E. regina	umbo	out	1.00527	1.04621	0.178631	2.4227	2113.13	1.43421	2.95389	0	0
E1109E	855	E. regina	middle	out	1.89036	1.06405	0.233856	2.06924	1805.29	13.5575	0	0	0
E1109E	855	E. regina	back	out	1.92055	1.10643					0	0	0
E725A	693	E. regina	umbo	out	5.00046	1.59375	1.05383	11.1566	9598.08	11.7482	33.2394	0	0	YES
E725A	693	E. regina	middle	out	2.34111	1.19018	0.150809	6.59039	5711.74	15.9954	0	0	0
E725A	693	E. regina	back	out	-0.363584	1.25829	1.72694	3.04764	2651.89	2.4814	73.2967	0	0
E725B	693	E. regina	umbo	out	3.56256	1.21339	0.320189	7.79119	6741.27	4.41806	1.24408	0	0
E725B	693	E. regina	middle	out	4.22491	1.32355	0.148417	12.8152	11009.6	1.98291	5.86307	0	0
E725B	693	E. regina	back	out	3.28285	1.26989	0.477523	7.51983	6507.14	11.6758	6.82511	0	0
E725C	693	E. regina	umbo	out	6.3602	1.36638	0.120861	18.5387	15794.5	7.50424	3.15513	0	0	YES
E725C	693	E. regina	middle	out	6.00746	1.23256	0.104605	19.9178	16936.6	5.65638	9.1767	0	0
E725C	693	E. regina	back	out	6.01697	1.20221	0.0863135	20.4425	17372.1	-1.31994	18.6287	0	0
E725D	693	E. regina	umbo	out	4.5868	1.26182	0.0918016	10.2895	8871.64	8.00283	1.41759	0	0
E725D	693	E. regina	middle	out	3.14461	1.23994	0	13.0431	11203.4	0	0	0	0
E725D	693	E. regina	back	out	2.77274	1.5282	0	13.4301	11529.4	0	0	0	0
N1620A	692	N. nordenskjoldia	umbo	out	0.681542	0.0831473	1.47415	6.81665	5899.88	11.7998	0	0	0	YES
N1620A	692	N. nordenskjoldia	middle	out	1.17945	0.73767	0	3.71941	3238.58	0	0	0	0
N1620A	692	N. nordenskjoldia	back	out	1.15106	0.72632	1.01131	3.64761	3173.71	0	0	0	0	YES
N1620B	692	N. nordenskojldia	umbo	out	0.808625	0.594258	1.46728	8.95605	7729.38	0	0	0	0
N1620B	692	N. nordenskojldia	middle	out	1.34811	0.487773	0	3.70641	3227.33	0	0	0	0
N1620B	692	N. nordenskojldia	back	out	0.531258	0.711225	0	4.06964	3541.71	0	0	0	0
N1624A	692	N. nordenskojldia	umbo	out	0.768526	0.926829	2.90015	10.9474	9403.08	30.4065	28.4795	0	0
N1624A	692	N. nordenskojldia	middle	out	2.12101	1.22669	2.32952	4.36757	3790.58	15.2546	20.7293	0	0
N1624A	692	N. nordenskojldia	back	out	1.22229	1.11753	0.831955	3.17321	2762.06	19.7722	14.5688	0	0
N1624B	692	N. nordenskjoldia	umbo	out	2.01166	1.12268	1.20789	8.93746	7712.86	12.8594	17.9168	0	0
N1624B	692	N. nordenskjoldia	middle	out	1.27763	0.852162	0.531271	2.78984	2430.79	11.6915	6.91125	0	0
N1624B	692	N. nordenskjoldia	back	out	1.04779	1.08496	1.66989	3.31485	2882.9	17.594	6.88445	0	0
N1624C	692	N. nordenskojldia	umbo	out	2.35822	0.931874	1.12966	9.22117	7955.61	8.55899	19.388	0	0
N1624C	692	N. nordenskojldia	middle	out	1.80714	1.05641	0.686687	2.80263	2440.7	27.5033	19.5786	0	0
N1624C	692	N. nordenskojldia	back	out	2.04912	1.25626	0.547741	2.58788	2255.73	7.42096	0	0	0
N1624D	692	N. nordenskjoldia	umbo	out	1.68311	0.738281	1.80011	9.17936	7911.92	30.3862	25.7437	0	0
N1624D	692	N. nordenskjoldia	middle	out	1.58136	0.863186	1.42616	3.18479	2770.64	20.3672	21.2109	0	0
N1624D	692	N. nordenskjoldia	back	out	1.95344	0.848911	1.40733	3.53062	3069.8	23.0877	23.3503	0	0
N1614A	659	N. nordenskjoldia	middle	out	2.0559	0.222049	3.32905	12.0073	10292.5	0	395.867	0	1
N1614A	659	N. nordenskjoldia	back	out	3.81243	1.10383	0.673726	2.43001	2118.68	0	0	0	0
N1614B	659	N. nordenskojldia	umbo	out	-0.0403223	0.602517	1.21305	8.07742	6977.27	29.072	0	0	0	YES
N1614B	659	N. nordenskojldia	middle	out	1.57741	0.735636	0	3.78317	3293.79	0	0	0	0
N1614B	659	N. nordenskojldia	back	out										YES
N1626A	663	N. nordenskojldia	umbo	out	-0.680306	0.73209	2.07504	12.6739	10867	20.9252	89.7289	0	0	YES
N1626A	663	N. nordenskojldia	middle	out	0.835175	1.09719	2.09493	4.59571	3988.15	12.4279	34.0001	0	0
N1626A	663	N. nordenskojldia	back	out	0.453606	1.16294	3.13942	4.90861	4253.48	14.7153	73.4358	0	0	YES
C1430	1098	C. ellioti	umbo	out	-3.30277	0.0296348	1.96191	10.9582	9396.21	122.01	299.275	0	1
C1430	1098	C. ellioti	middle	out	-1.26889	0.760343	0.935736	5.07144	4396.74	50.6674	245.919	0	1
C1430	1098	C. ellioti	back	out	-1.03282	0.68424	0.841635	3.87326	3365.05	25.3213	367.168	0	1
C915A2	1067	C. ellioti	umbo	in	-1.94904	0.381964	0	8.70144	2504.78	167.416	38.2629	0	0	YES	other half of shell
C915A2	1067	C. ellioti	middle	in	-1.15229	0.902442	0	6.65625	1920.95	251.237	13.2525	0	0
C915A2	1067	C. ellioti	back	in	-0.692379	0.680631	0	2.31445	672.792	182.75	9.39273	0	0	YES	other half of shell
C915A2	1067	C. ellioti	umbo	out	-2.16577	0.616944	0.280303	9.39825	2696.68	196.485	271.761	0	1
C1467A	1059	C. ellioti	umbo	out	-2.99341	0.636234	0.996595	13.2803	11350.6	178.34	59.2742	0	0	YES	on inside of shell
C1467A	1059	C. ellioti	middle	out	-0.308911	0.884088	0.393992	4.43376	3848.5	87.1359	0	0	0
C1467A	1059	C. ellioti	back	out	0.0491406	1.22247	0	3.21743	2803.56	0	0	0	0	YES	on inside of shell
C1467B	1059	C. ellioti	umbo	out	-1.02574	0.383448	7.22433	4.06378	3505.09	110.411	304.205	0	1
C1467B	1059	C. ellioti	middle	out	-0.38249	0.583766	1.79635	5.30238	4587.63	119.402	29.8274	0	0
C1467B	1059	C. ellioti	back	in	1.36166	0.840244	1.38428	2.10657	1831.16	138.417	8.33944	0	0
C1467C	1059	C. ellioti	umbo	out	-1.62506	0.822901	1.98648	9.29324	7948.83	154.332	2297.87	0	1
C1467C	1059	C. ellioti	middle	out	0.593458	0.944991	1.10694	3.88036	3363.62	153.138	65.613	0	0
C1467C	1059	C. ellioti	back	out	-0.358343	0.444523	2.49558	3.13043	2706.57	270.839	94.4575	0	0
C477A	1058	C. ellioti	umbo	out	-1.12395	0.248856	1.76806	11.976	10262.4	49.0987	700.475	0	1
C477A	1058	C. ellioti	middle	out	1.80082	0.689712	0.765935	3.21242	2792.79	63.8801	157.689	0	0
C477A	1058	C. ellioti	back	out	2.3397	1.03805					0	0	0
C477B	1058	C. ellioti	umbo	in	-2.58894	0.616054	1.62814	11.5223	9861.01	212.973	53.207	0	0	YES
C477B	1058	C. ellioti	middle	in	-0.601514	0.0612434	1.4543	4.01113	3457.53	401.882	35.4019	0	0
C477B	1058	C. ellioti	back	in	0.271496	0.659442	0.9681	3.38737	2940.36	128.698	45.06	0	0	YES
C1184B2	1032	C. ellioti	umbo	in	-5.36	-0.1	2.44086	12.297	10534.9	74.2067	81.6282	0	0	YES
C1184B2	1032	C. ellioti	middle	in	0.520298	0.476235	2.21715	4.09081	3534.35	108.118	1495.56	0	1
C1184B2	1032	C. ellioti	back	in	0.771544	0.584775	0	3.53164	3069.41	102.314	0	0	0	YES
C1517A	1025	C. antarctica	umbo	out	-3.06079	0.302897	2.07051	13.5775	11619.5	40.1421	192.24	0	0	YES
C1517A	1025	C. antarctica	middle	out	-7.89126	0.714937	3.73817	9.92651	8503.84	175.602	213.799	0	1
C1517A	1025	C. antarctica	back	out	1.47303	1.43469	0.824996	3.77649	3285.01	8.87116	17.5405	0	0	YES
C1174A	1002	C. antarctica	umbo	out	-1.00348	0.72632	1.73345	11.0617	9511.27	20.6767	0	0	0	YES
C1174A	1002	C. antarctica	middle	out	0.315194	1.09671	2.84842	5.33444	4621.2	17.1156	0	0	0
C1174A	1002	C. antarctica	back	out	-0.0111662	1.09974	2.41106	5.12858	4445.62	19.3288	0	0	0	YES
C757-C2	925	C. antarctica	umbo	in	-0.365386	0.779514	0	9.29262	2675.91	153.13	8.21924	0	0	YES
C757-C2	925	C. antarctica	middle - nacre	in	0.0606387	1.31947	0	8.63035	2486.14	56.2215	5.52853	0	0
C757-C2	925	C. antarctica	middle - prismatic	in	0.736329	0.469748	0	2.85977	831.136	76.4188	75.8823	0	0
C757-C2	925	C. antarctica	middle - other	in	0.663055	1.42144	0.926191	4.32578	1246.97	638.033	189.917	1	0
C757-C2	925	C. antarctica	back	in	1.72435	1.39905	0	1.60834	468.707	67.4702	0	0	0	YES	other half of shell
C757-C2	925	C. antarctica	umbo	out	-1.15533	0.612866	0	9.78757	2803.58	420.279	271.471	0	1
C1555A	857	C. antarctica	umbo	out	-1.03282	0.463999	1.52527	4.47175	3865.6	224.105	93.0024	0	0
C1555A	857	C. antarctica	middle	out	0.911396	1.5615	1.83123	3.93594	3414.58	99.9173	0	0	0
C1555A	857	C. antarctica	back	out	0.332061	1.48412	3.55535	14.0422	11866.5	537.061	356.784	1	1
C1555B	857	C. antarctica	umbo	out	-0.68433	0.422324	0	4.64028	4024.59	123.834	0	0	0	YES
C1555B	857	C. antarctica	middle	out	0.929107	1.32299	0	3.41327	2968.78	74.2195	0	0	0
C1555B	857	C. antarctica	back	out	1.62996	1.42449	0	10.9113	9401.54	0	0	0	0	YES
C1555C	857	C. antarctica	umbo	out	-1.78812	0.610826	1.39285	4.53876	3931.52	130.966	53.8547	0	0
C1555C	857	C. antarctica	middle	out	0.526048	1.01663	0	16.926	14457.8	0	0	0	0
C1555C	857	C. antarctica	back	out	0.0869628	1.67736	0.455014	5.4489	4716.51	88.6811	552.404	0	1
C1555D	857	C. antarctica	umbo	out	-0.301824	0.509883	1.15388	13.2718	11374.7	40.9859	47.7336	0	0
C1555D	857	C. antarctica	middle	out	-1.14866	0.841568	0.942403	10.9516	9401.6	117.818	187.918	0	0
C1555D	857	C. antarctica	back	out	1.97825	1.18182	0.3039	2.88544	2514.67	3.37796	2.88899	0	0
C1555E	857	C. antarctica	umbo	out	-0.83022	0.298216	2.28113	11.9799	10274.7	55.3858	15.8771	0	0
C1555E	857	C. antarctica	middle	out	-0.508873	1.25931	1.3217	6.27619	5412.4	227.514	31.1114	0	0
C1555E	857	C. antarctica	back	out	0.509446	1.08726	0.560231	3.68506	3205.82	21.7216	9.42144	0	0
C1109A	855	C. antarctica	umbo	out	-1.24544	0.828009					0	0	0	YES
C1109A	855	C. antarctica	middle	out	0.353999	1.13469	8.42038	7.22576	6191	186.497	59.729	0	0
C1109A	855	C. antarctica	back	out	2.47841	1.45814	0.438481	2.50612	2184.9	5.79785	12.9267	0	0	YES
C1109B	855	C. antarctica	umbo	out	-2.12813	0.586793	2.02627	12.6276	10826.6	38.102	0.102065	0	0
C1109B	855	C. antarctica	middle	out	0.937434	1.14715	2.52865	6.6373	5725.71	75.9683	645.662	0	1
C1109B	855	C. antarctica	back	out	1.0764	0.998469	0.901479	3.5544	3090.19	38.5746	100.206	0	0
C1109C	855	C. antarctica	umbo	out	0.96882	1.4194	7.89448	4.39537	3790.47	98.3174	7.1623	0	0
C1109C	855	C. antarctica	middle	out	1.19714	0.968199	2.41224	4.58121	3962.38	138.107	256.933	0	1
C1109C	855	C. antarctica	back	out	0.982994	1.0146	1.62908	4.59083	3978.86	56.0766	396.525	0	1
C1109D	855	C. antarctica	umbo	out	-1.15319	0.388018	1.61709	12.622	10825	40.4335	1.27121	0	0
C1109D	855	C. antarctica	middle	out	0.162898	1.01664						0	0
C1109D	855	C. antarctica	back	out	0.35098	1.20229	1.30106	3.78878	3293.96	12.6183	33.3	0	0
C1110A	845	C. antarctica	umbo	out	-0.64505	0.616944	0.441338	9.97328	2862.56	259.704	5.97363	0	0
C1110A	845	C. antarctica	middle	out	-0.508257	1.07213	0.269366	8.70092	2499.46	445.491	5.5069	0	0
C1110A	845	C. antarctica	back	out	0.838212	1.21547	0.438436	4.75447	1375.66	194.451	2.43069	0	0
C1110-B1	845	C. antarctica	umbo	out	-1.16141	0.669965	3.15094	11.9293	3398.29	488.473	169.344	0	0
C1110-B1	845	C. antarctica	umbo	in	-0.125927	0.578721	0.283164	12.5279	3583.96	215.043	5.64043	0	0
C1110-B1	845	C. antarctica	middle	in	-0.743259	0.901422	0	12.4492	3566.49	169.898	0.211331	0	0
C1110-B1	845	C. antarctica	back	in	-0.518318	1.05094	0.779566	11.0999	3171.45	678.405	9.84946	1	0
C1110C2	845	C. antarctica	umbo	in	0.593458	1.03278	0	9.03991	2601.65	128.873	0	0	0
C1110C2	845	C. antarctica	middle-nacre	in	-1.29404	0.57412	0	10.7168	3073.85	282.029	0	0	0
C1110C2	845	C. antarctica	middle	in	-0.285902	0.95609	0	9.11884	2624.08	184.858	0	0	0
C1110C2	845	C. antarctica	back	in	0.536497	1.087	0	6.46835	1867.23	290.877	0	0	0
C1110D	845	C. antarctica	umbo	out	0.236281	0.715946	0	9.29029	2671.09	255.944	0	0	0
C1110D	845	C. antarctica	middle	out	1.75247	1.15327	14.8936	4.48248	1265.98	2123.87	75.9432	1	0
C1110D	845	C. antarctica	back	out	0.841249	1.1288	0.323158	3.38492	952.116	4971.55	25.6665	1	0
C1110E	845	C. antarctica	umbo	out	-1.09986	0.622108	0.764387	10.6034	3035.89	332.509	139.419	0	0
C1110E	845	C. antarctica	middle	out	1.52264	1.03397	4.29478	6.38019	1808.01	1783.54	832.654	1	1
C1110E	845	C. antarctica	back	out	1.00396	1.29714	1.51656	4.5945	1320.15	1196.21	8.20332	1	0
C1110F	845	C. antarctica	umbo	out	0.203396	0.853499	0.232994	9.2226	2649.86	239.442	61.2014	0	0
C1110F	845	C. antarctica	middle	out	1.91552	1.15991	1.14551	3.73974	1082.91	194.932	19.8283	0	0
C1110F	845	C. antarctica	back	out	2.01368	1.23586	0.866007	10.0878	2895.77	155.071	8.77809	0	0
C1110G	845	C. antarctica	umbo	out	0.360036	0.550469	0	5.4962	1538.48	5320.04	14.5639	1	0
C1110G	845	C. antarctica	middle	out	1.37178	1.23178	0	4.19822	1216.5	158.054	0	0	0
C1110G	845	C. antarctica	back	out	0.956672	1.20027	0.612238	10.5639	3029.58	230.509	6.24814	0	0
C1110H	845	C. antarctica	umbo	out	-1.24443	0.516	0.102364	5.11719	1475.61	700.429	0	1	0
C1110H	845	C. antarctica	middle	out	0.925482	1.21944	1.75291	5.199	1502	160.434	0	0	0
C1110H	845	C. antarctica	back	out	0.908072	1.20119	1.4165	10.3817	2976.09	246.257	0	0	0
C1110I	845	C. antarctica	umbo	out	-0.562588	0.771442					0	0	0
C1110I	845	C. antarctica	middle	out	0.783539	1.44897	1.24233	5.8596	5071.43	89.4957	0	0	0
C1110I	845	C. antarctica	back	out	0.531078	1.19825	2.23991	3.72876	3236.97	53.9495	0	0	0
C1110J	845	C. antarctica	umbo	out	-0.207665	0.663847					0	0	0
C1110K	845	C. antarctica	umbo	out	-0.114859	0.636234					0	0	0
C1110K	845	C. antarctica	middle	out	0.74709	1.20833	0.86386	5.19421	4473.27	380.377	90.3109	0	0
C1110K	845	C. antarctica	back	out	1.28367	1.32034	0.608086	3.54296	3083.23	14.682	0	0	0
C1558A	844	C. antarctica	umbo	out	-0.469893	0.415057	1.76806	11.976	10262.4	49.0987	700.475	0	1
C1558A	844	C. antarctica	middle	out	0.690392	1.12982	0.765935	3.21242	2792.79	63.8801	157.689	0	0
C1558A	844	C. antarctica	back	out	0.276527	1.50802					0	0	0
C1556A	838	C. antarctica	umbo	out	-1.12901	0.801498	5.46082	10.6756	9113.68	240.19	43.9396	0	0
C1556A	838	C. antarctica	middle	out	1.23336	1.38189	5.17323	6.66823	5741.72	114.521	78.1172	0	0
C1556A	838	C. antarctica	back	out	0.553709	1.39696	2.77546	3.94611	3425.11	19.6457	50.5615	0	0
C1556B	838	C. antarctica	umbo	out	-1.11999	0.616054	1.08667	11.0575	9511.13	26.8427	26.2641	0	0
C1556B	838	C. antarctica	middle	out	1.13993	1.38983	1.38764	7.68435	6596.12	343.286	82.7191	0	0
C1556B	838	C. antarctica	back	out	2.18114	1.61296	1.02133	3.4914	3038.12	3.33342	20.3241	0	0
C1556C	838	C. antarctica	umbo	out	-0.603539	0.771929	3.48408	10.8749	9335.85	11.2112	287.835	0	1
C1556C	838	C. antarctica	middle	out	1.53721	1.09332	2.6866	9.73412	8374.73	42.2779	46.704	0	0
C1556C	838	C. antarctica	back	out	2.58066	1.90168	0.740897	2.76881	2412.73	0.302115	6.15546e-05	0	0
C1556D	838	C. antarctica	umbo	out	-2.62717	0.241712	2.12103	12.4449	10658.5	76.5112	219.96	0	1
C1556D	838	C. antarctica	middle	out	0.817929	1.46974	1.19254	4.88732	4232.03	128.55	73.3684	0	0
C1556D	838	C. antarctica	back	out	2.10165	1.53223	0.297465	3.08004	2682.51	20.7329	9.30677	0	0
C1556F	838	C. antarctica	umbo	out	-2.4685	-0.157468	2.01792	12.2533	10504.6	66.2857	29.829	0	0
C1556F	838	C. antarctica	middle	out	1.42151	1.00553	4.58532	7.18849	6165.59	279.819	168.454	0	0
C1556F	838	C. antarctica	back	out	1.89421	1.0666	0.421757	2.81538	2453.08	12.5565	17.3664	0	0
C1556G	838	C. antarctica	umbo	out	-2.51549	0.297207	2.19283	15.0187	12824.8	54.3075	51.9852	0	0
C1556G	838	C. antarctica	middle	out	0.721778	1.19049	2.4191	9.02428	7729.51	314.274	67.5903	0	0
C1556G	838	C. antarctica	back	out	1.00295	1.26888	0.506086	7.45206	6448.68	14.1844	4.28389	0	0
C1556H	838	C. antarctica	umbo	out	-0.923478	0.409958	5.26708	11.7435	10054.4	29.8327	90.2248	0	0
C1556H	838	C. antarctica	middle	out	1.05427	1.19119	7.8659	4.96701	4245.57	470.364	152.644	0	0
C1556H	838	C. antarctica	back	out	2.23592	1.43214	5.0537	3.81499	3305.29	29.9723	0	0	0
C1556I	838	C. antarctica	umbo	out	-1.93578	0.448037	2.57454	12.7003	10882	40.7779	9.80691	0	0	YES
C1556I	838	C. antarctica	middle	out	0.396256	1.00957	0	4.62085	4001.5	200.075	0	0	0
C1556I	838	C. antarctica	back	out	0.825567	1.55094	1.458	3.24511	2823.56	9.26635	1.39891	0	0	YES
C1556J	838	C. antarctica	umbo	out	-1.50232	0.307297	5.01041	11.4248	9773.78	74.6137	344.721	0	1
C1556J	838	C. antarctica	middle	out	1.82396	1.41259	3.3676	5.75936	4935.8	478.789	48.4989	0	0
C1556J	838	C. antarctica	back	out	0.856059	1.35061					0	0	0
C758A	823	C. antarctica	umbo	out	-1.88	0.61	2.98947	12.1649	10319	117.264	4221.51	0	1
C758A	823	C. antarctica	middle	out	0.06	1.45	1.6886	4.21648	3646.46	40.5162	1978.4	0	1
C758A	823	C. antarctica	back	out	0.010693	1.44863	2.2605	3.13585	2715.32	181.022	362.043	0	1
C772A	708	C. antarctica	umbo	out	-1.41452	0.241719	0	16.926	14457.8	0	0	0	0	YES
C772A	708	C. antarctica	middle	out	1.20877	1.02786	0.455014	5.4489	4716.51	88.6811	552.404	0	1
C772A	708	C. antarctica	back	out	2.98059	1.5183					0	0	0	YES
L1430A1	1098	L. larseni	umbo	out	3.39051	1.50196	1.34043	2.21616	1929.81	41.6876	67.8124	0	0	YES	on inside of shell
L1430A1	1098	L. larseni	middle - other	out	1.0812	1.03092	1.85279	3.20968	2791.42	13.9293	47.6515	0	0
L1430A1	1098	L. larseni	middle	out	0.462661	1.25476	2.01526	2.88994	2511.63	61.0499	66.3801	0	0
L1430A1	1098	L. larseni	back - other	out	-0.576202	0.864715	1.59115	2.86885	2494.1	68.2285	24.457	0	0
L1430A1	1098	L. larseni	back	out	1.26153	1.09231	1.10094	2.81769	2453.15	22.2947	25.6125	0	0	YES	on inside of shell
L1529A	1059	L. larseni	umbo	out	2.97046	0.88001	0.567277	4.48815	3899.33	23.3865	56.8814	0	0
L1529A	1059	L. larseni	middle	out	-1.07169	0.431405	0.594404	5.87876	5094.43	50.1335	33.2317	0	0
L1529A	1059	L. larseni	back	out	-1.69093	1.01766	0.649769	3.86153	3359.03	9.05149	19.9875	0	0
L1529B	1059	L. larseni	umbo	out	1.38629	1.06809	0.692237	3.56353	3099.4	21.6727	149.65	0	0
L1529B	1059	L. larseni	middle	out	-0.984225	0.689338	1.01982	5.60281	4855.28	49.4796	64.7489	0	0
L1529B	1059	L. larseni	back	out	-2.21063	0.958108	0.410387	4.21192	3662.12	16.0711	23.3283	0	0
L1529C	1059	L. larseni	umbo	out	3.2	1.5	0.489497	2.46466	2146.98	41.9104	58.4553	0	0	YES
L1529C	1059	L. larseni	middle	inside	0.817929	1	0.879707	3.64804	3169.88	63.949	50.6554	0	0
L1529C	1059	L. larseni	back	inside	0	1.1	0	3.09875	2700.62	0	0	0	0	YES
L477A2	1058	L. larseni	umbo	inside	2.07701	1.37151	0	2.74412	2389.81	0	597.452	0	1
L477A2	1058	L. larseni	middle	inside	2.3	1.5	0	2.64748	2308.85	0	0	0	0
L477A2	1058	L. larseni	back	inside	-3.67254	0.792631	0	8.06606	6978.81	0	0	0	0
L477B	1058	L. larseni	umbo	out	2.4	1.54322	1.2278	2.7435	2379.57	201.605	47.0418	0	0
L477B	1058	L. larseni	middle	out	0.0511675	0.887365	0.751468	4.21163	3649.17	90.9642	801.802	0	1
L477B	1058	L. larseni	back	out	-2	0.8	0.565777	6.21718	5383.9	54.6563	100.597	0	0
L477D	1058	L. larseni	umbo	out	2.6	1.5	0.242086	3.07049	2675.04	7.99329	13.0675	0	0	YES
L477D	1058	L. larseni	middle	out	-1.6	0.8	0.397825	5.25882	4564.94	19.1793	40.8096	0	0
L477D	1058	L. larseni	back	out	-1.5	1	0.353586	3.82765	3330.22	13.9823	18.6052	0	0	YES
L1161A	1051	Lahilla	umbo	out	3.05043	1.49389	0	2.11736	616.36	103.881	0	0	0	YES
L1161A	1051	Lahilla	middle	out	2.78316	1.50097	0	2.25933	657.367	75.8329	0	0	0
L1161A	1051	Lahilla	back	out	1.21324	0.816847	0	2.29138	666.798	80.0264	0	0	0	YES
L1474	1016	L. larseni	umbo	out	3.4	1.59509	1.36436	2.27123	1978.2	32.97	0	0	0	YES
L1474	1016	L. larseni	middle	out	2.3	1.44096	1.07893	2.39478	2087.37	0	0	0	0
L1474	1016	L. larseni	back	out	-0.1	1.09162	0.748001	2.69791	2350.3	18.0793	0	0	0	YES
L1516A	1008	L. larseni	umbo	out	3.18595	1.81438	0	1.80976	1580.23	0	0	0	0
L1516A	1008	L. larseni	middle	out	-0.306872	1.14553	2.31991	4.50559	3909.5	18.6167	0	0	0
L1516B	1008	L. larseni	middle 1	out	2.75263	1.63421	0	1.88049	1640.7	32.8139	0	0	0
L1516B	1008	L. larseni	middle 2	out	1.70303	1.48016	0	2.30005	2005.96	22.2884	0	0	0
L1516C	1008	L. larseni	middle 1	out	0.392575	1.09976	1.12077	3.73146	3245.97	0	0	0	0
L1516C	1008	L. larseni	middle 2	out	-0.232506	1.32251	1.08571	3.91595	3405.63	0	0	0	0
L1480B	973	L. larseni	umbo	out	1.15809	1.28696	0	10.1098	8721.09	0	0	0	0
L1480B	973	L. larseni	middle	out	-1.41433	0.0541717	2.49229	21.4359	18134.2	58.4973	0	0	0
L1480C	973	L. larseni	umbo	out	-1.25382	0.471668	0	21.043	17868.5	0	0	0	0
L1480C	973	L. larseni	middle	out	1.14729	1.51067	0	8.73992	7554.42	0	0	0	0
L1480D	973	L. larseni	umbo	out	2.78078	1.91201	0	3.34141	2908.87	36.3608	0	0	0
L1480D	973	L. larseni	middle	out	0.214698	0.937024	0	13.8065	11846.3	0	0	0	0
L1480E	973	L. larseni	umbo	out	2.8401	2.02072	0	1.96082	1711.75	0	0	0	0
L1480E	973	L. larseni	middle	out	-0.2516	1.32759	1.0669	4.44014	3856.55	25.7103	0	0	0
L1480F	973	L. larseni	umbo	out	3.11356	1.94523	0	2.0918	1825.74	0	0	0	0	YES
L1480F	973	L. larseni	middle	out	1.18247	1.03873	2.11579	7.04428	6089.9	25.3746	0	0	0
L1480F	973	L. larseni	back	out	-0.891881	1.08766	0	12.9492	11124.2	0	0	0	0	YES
L757A	925	L. larseni	umbo	out	2.89189	2.17485	0	1.74762	1526.11	0	0	0	0
L757B	925	Lahilla	umbo	out	3.06462	2.09134	0	2.05476	597.296	181.713	45.8883	0	0	YES	on inside of shell
L757B	925	Lahilla	middle	out	2.94278	1.9651	3.01795	2.11463	613.078	144.687	4.09587	0	0
L757B	925	Lahilla	back	out	1.35862	1.82929	0	3.12275	907.351	114.99	0	0	0	YES	on inside of shell
L757C	925	L. larseni	umbo	out	2.75062	2.02776	0	2.10649	1838.52	0	0	0	0
L757C	925	L. larseni	middle	out	2.74316	1.34183	0	2.01927	1762.62	0	0	0	0
L1609	887	L. larseni	umbo	out	2.82757	1.45473	0	2.1281	1856.3	26.5186	0	0	0	YES
L1609	887	L. larseni	middle	out	-0.395222	1.25374	0.719975	4.19487	3645.2	34.7162	0	0	0
L1609	887	L. larseni	back	out	-2.97201	0.476273	0	3.39319	2955.95	0	0	0	0	YES
L776A	825	L. larseni	umbo	out	2.61891	1.81136	0	2.00118	1746.88	0	0	0	0	YES
L776A	825	L. larseni	middle	out	-1.51884	1.2269	0.834427	5.78776	5018.71	20.0748	0	0	0
L776A	825	L. larseni	back	out	-0.879817	1.27287	0	5.68789	4935.17	30.8448	0	0	0	YES
L776B	825	L. larseni	umbo	out	2.90898	1.32556	0	2.09731	1830.54	0	0	0	0
L776C	825	L. larseni	umbo	out	2.80089	1.7409	0	2.27968	1989.18	0	0	0	0
L776D	825	L. larseni	umbo	out	2.29897	2.06297	0	1.95144	1703.58	0	0	0	0
L776E	825	L. larseni	umbo	in	2.37	1.81	0	2.08396	1817.77	30.2962	0	0	0
D1174A	1002	D. dryganskalia	umbo	out	0.18053	1.13434	3.15429	3.06303	2650.04	227.146	0	0	0
D1174A	1002	D. dryganskalia	middle	out	-0.324846	1.03633	0	4.13305	3593.21	44.9152	0	0	0
D1174A	1002	D. dryganskalia	back	out	-0.0204605	1.09874	0	3.68764	3208.01	45.8288	0	0	0
D1109A	855	D. dryganskalia	umbo	out	1.57947	1.3829	0.885591	5.06091	4392.11	25.082	38.0052	0	0
D1109A	855	D. dryganskalia	middle	out	1.60566	1.29296	0.887343	6.25731	5423.51	6.31203	0	0	0
D1109A	855	D. dryganskalia	back	out	1.16293	0.928847	1.02599	6.35141	5502.81	13.6595	0	0	0
D1109B	855	D. dryganskalia	umbo	out	1.97015	1.46732	4.67607	5.17347	4474.26	32.104	35.4872	0	0
D1109B	855	D. dryganskalia	middle	out	2.10266	1.40813	2.06497	5.50091	4768.39	4.34425	23.9567	0	0
D1109B	855	D. dryganskalia	back	out	1.81524	1.36332	1.62395	7.22634	6250.68	5.76693	3.945	0	0
D1109C	855	D. dryganskalia	umbo	out	1.63279	1.4727	3.99257	5.31916	4599.68	51.283	75.5833	0	0
D1109C	855	D. dryganskalia	middle	out	1.34343	0.985032	3.10324	6.10489	5271.93	63.5421	412.526	0	1
D1109C	855	D. dryganskalia	back	out	1.49797	1.43335	1.09112	7.04747	6098.93	12.8902	37.614	0	0
D1109D	855	D. dryganskalia	umbo	out	1.75652	1.36332	5.74966	5.53488	4778.56	48.2822	21.8105	0	0
D1109D	855	D. dryganskalia	middle	out	1.74548	1.14679	1.94113	6.80604	5888.63	9.9386	7.44085	0	0
D1109D	855	D. dryganskalia	back	out	1.17638	1.30316	1.67422	7.721	6672.25	12.7188	21.7238	0	0
D1109E	855	D. dryganskalia	umbo	out	1.81591	1.35667	1.98836	5.39118	4669.87	51.435	12.3187	0	0
D1109E	855	D. dryganskalia	middle	out	1.23105	1.11758	1.57067	6.10263	5286.33	17.0912	4.9253	0	0
D1109E	855	D. dryganskalia	back	out	1.34303	1.18715	1.35221	6.04054	5235.42	5.62781	0	0	0
D1110A	845	D. dryganskalia	umbo	out	1.96306	1.6794	0.999861	5.08752	4413.93	33.8285	24.8507	0	0
D1110A	845	D. dryganskalia	middle	out	2.0111	1.49995	0.914359	5.89329	5110.08	9.32743	13.7135	0	0
D1110A	845	D. dryganskalia	back	out	1.53985	1.29908	0.97719	7.11122	6154.76	10.6411	9.5517	0	0
D1110B	845	D. dryganskalia	umbo	out	1.98293	1.61094	7.14083	6.42108	5523.96	98.0107	61.8502	0	0
D1110B	845	D. dryganskalia	middle	out	0.952621	1.04417	7.57254	6.1008	5259.56	5.57229	17.9153	0	0
D1110B	845	D. dryganskalia	back	out	1.07841	1.29613	19.6891	7.82761	6661.38	17.0306	131.252	0	0
D1110C	845	D. dryganskalia	umbo	out	1.83954	0.842283	5.47544	5.34015	4612.64	22.0101	299.273	0	1
D1110C	845	D. dryganskalia	middle	out	1.10659	1.16596	2.8384	7.28446	6292.65	17.0072	0	0	0
D1110C	845	D. dryganskalia	back	out	1.2027	1.33987	4.34085	4.81744	4165.53	41.6553	416.553	0	1
D1110D	845	D. dryganskalia	umbo	out	2.88644	1.5393	0.789068	4.28093	3721.19	8.97602	12.3985	0	0
D1110D	845	D. dryganskalia	middle	out	1.1379	1.42144	0.260217	6.73837	5840.13	0	0	0	0
D1110D	845	D. dryganskalia	back	out	1.20217	1.3375	0.85868	5.87657	5097.07	0	0	0	0
D1110E	845	D. dryganskalia	umbo	out	2.60572	1.70679	0	4.70968	1363.73	222.767	0	0	0
D1110E	845	D. dryganskalia	middle	out	1.91446	1.46426	0.281363	5.71262	1651.15	157.542	5.17419	0	0
D1110E	845	D. dryganskalia	back	out	1.57947	1.36878	0.589953	5.91938	1709.98	137.202	21.9476	0	0
D1110F	845	D. dryganskalia	umbo	out	1.78993	1.57336	2.93189	5.69734	4923.84	97.8959	50.1367	0	0
D1110F	845	D. dryganskalia	middle	out	1.44666	1.35768	0	4.65036	4033.25	124.1	0	0	0
D1110F	845	D. dryganskalia	back	out	1.46898	1.75792	1.27636	6.57921	5698.03	4.58342	8.6736	0	0
D1110G	845	D. dryganskalia	umbo	out	2.2908	1.46867	0.798512	4.47617	3889.79	8.42967	14.6529	0	0
D1110G	845	D. dryganskalia	middle	out	2.23136	1.6427	0.704739	6.2952	5456.17	10.5233	16.515	0	0
D1110G	845	D. dryganskalia	back	out	1.339	1.32942	1.10489	6.28174	5443.8	2.87682	3.26056	0	0
D1110H	845	D. dryganskalia	umbo	out	2.87124	1.43877	0.683343	4.42345	3844.75	3.74468	47.882	0	0
D1110H	845	D. dryganskalia	middle	out	1.42654	1.33548	1.07696	5.77678	5010.34	0	0	0	0
D1110H	845	D. dryganskalia	back	out	1.32521	1.11962	0.991546	7.8736	6805.6	-0.485186	214.633	0	1
D1556A/B	838	D. dryganskalia	umbo	out	2.98186	1.46109	0.785678	4.57768	3978.27	0	0	0	0
D1556A/B	838	D. dryganskalia	middle	out	3.26071	1.79241	0	7.16632	6208.5	0	0	0	0
D1556A/B	838	D. dryganskalia	back	out	1.63766	1.50839	2.08789	8.10995	7004.17	0	0	0	0
D1556C	838	D. dryganskalia	umbo	out	3.58933	1.77004	0	4.28991	3732.21	0	0	0	0
D1556C	838	D. dryganskalia	middle	out	2.84211	1.44498	0.580837	7.41299	6416.79	0	0	0	0
D1556C	838	D. dryganskalia	back	out	2.23	-1.65	0	6.66475	5778.19	0	0	0	0
