# Supplementary material for: End-Cretaceous extinction in Antarctica linked to both Deccan volcanism and meteorite impact via climate change
Source: Nat Commun. 2016 Jul 5;7:12079. doi: 10.1038/ncomms12079 (PMC4935969; doi:10.1038/ncomms12079)
Supplement: Supplementary Data 2 — Raw clumped isotope data - September 2014 measurement session [file ncomms12079-s3.xlsx]

## Sheet: Supplementary Data 2.
Supplementary Data 2: Raw Clumped Isotope Data - September 2014
Description: Raw data for gas standards, carbonate standards and samples measured during the September 2014 measurement session. No carbonate standards were run during window 4 of this session.
Day	Date	Window	Name	SmpID	d13C	d18O	d45	d46	d47	d48	d49	D47	D48	D49		PPQ trap T	d13Cn	d18On	d45n	d46n	d47n	D47n
24	2014-10-02	4	AASHG	H	-41.3	17.175	-35.887	-17.264	-55.886	-45.721	15.953	-2.67	-11.897	93.097		-30	-41.204	17.566	-35.784	-16.886	-55.367	-2.61
25	2014-10-03	4	AAS25	E	-41.423	17.963	-35.976	-16.503	-54.365	-42.817	15.044	-1.729	-10.424	90.565		-30	-41.326	18.355	-35.873	-16.125	-53.846	-1.668
26	2014-10-04	4	Carrara2HG	H	3.188	38.775	6.58	3.677	9.768	9.217	8.495	-0.652	1.836	-5.723		-30	3.285	39.166	6.683	4.055	10.287	-0.615
26	2014-10-04	4	Evap25C	E	-41.253	47.016	-34.879	11.539	-25.875	30.291	10.823	-0.862	6.919	26.413		-30	-41.157	47.408	-34.776	11.917	-25.356	-0.806
28	2014-10-06	4	Carrara2HG	H	3.392	37.872	6.742	2.806	9.049	3.175	32.443	-0.677	-2.432	19.452		-30	3.488	38.263	6.845	3.184	9.568	-0.639
28	2014-10-06	4	AAS25C	E	-41.304	17.669	-35.874	-16.787	-54.531	-43.233	13.255	-1.73	-10.283	89.138		-30	-41.208	18.061	-35.771	-16.409	-54.012	-1.669
29	2014-10-07	4	MDIW25C	E	-41.313	29.575	-35.497	-5.296	-42.946	-14.649	15.986	-1.38	-4.129	66.973		-30	-41.217	29.966	-35.394	-4.918	-42.427	-1.321
29	2014-10-07	4	EvapHG	H	-41.178	42.579	-34.951	7.256	-30.991	18.458	9.615	-1.879	3.836	33.851		-30	-41.082	42.97	-34.848	7.634	-30.472	-1.821
30	2014-10-08	4	AAS25C	E	-41.352	17.847	-35.914	-16.615	-54.449	-44.079	14.375	-1.772	-11.505	90.015		-30	-41.256	18.239	-35.811	-16.237	-53.93	-1.712
31	2014-10-09	4	AASHG	H	-41.405	17.139	-35.986	-17.299	-55.99	-46.168	14.529	-2.64	-12.292	91.759		-30	-41.309	17.53	-35.883	-16.921	-55.471	-2.579
33	2014-10-11	4	Evap25C	E	-41.387	45.148	-35.065	9.736	-27.78	25.201	10.071	-0.867	5.527	29.463		-37	-41.224	45.814	-34.89	10.379	-26.898	-0.772		** not included in ARF
35	2014-10-13	4	CarraraHG	H	1.82	34.231	5.149	-0.711	3.804	-2.815	8.273	-0.797	-1.394	4.181		-38	1.993	34.936	5.334	-0.031	4.738	-0.728		** not included in ARF
Day	Date	Window	Name	SmpID	d13C	d18O	d45	d46	d47	d48	d49	D47	D48	D49		PPQ trap T	d13Cn	d18On	d45n	d46n	d47n	D47n		SlopeEGL	SlopeETF	IntETF	AcidFF	D47rfac	Temp		d18Oac (smow)	d18O (pdb)	alpha (kim)	d18Ow (smow)
27	2014-10-05	4	L1529C-U	S	2.759	40.116	6.22	4.971	11.362	11.991	10.332	0.026	2.005	-6.054		-33	2.884	40.625	6.354	5.462	12.037	0.074		0.030161	1.03314	0.977253	0.067	0.745627	8.71422		31.9975	1.04556	1.03282	-0.798235
27	2014-10-05	4	L1529C-B	S	-1.949	39.353	1.775	4.224	5.847	10.818	7.674	-0.146	2.332	-2.53		-35	-1.805	39.94	1.93	4.791	6.626	-0.086		0.030161	1.03314	0.977253	0.067	0.748934	7.72197		31.3182	0.386616	1.03305	-1.67972
27	2014-10-05	4	C1467A-U	S	-4.718	38.591	-0.848	3.483	2.299	8.659	7.325	-0.249	1.669	1.366		-34	-4.582	39.139	-0.704	4.012	3.026	-0.192		0.030161	1.03314	0.977253	0.067	0.751599	6.92995		30.5238	-0.383919	1.03324	-2.62822
27	2014-10-05	4	C1467A-B	S	1.283	37.311	4.744	2.26	7.058	5.619	7.063	-0.068	1.09	-2.436		-35	1.427	37.898	4.898	2.827	7.836	-0.01		0.030161	1.03314	0.977253	0.067	0.789749	-3.72031		29.2931	-1.57772	1.03585	-6.33001
27	2014-10-05	4	C757C2-B	S	1.435	40.241	4.981	5.089	10.134	13.347	5.941	-0.034	3.112	-9.304		-36	1.589	40.868	5.146	5.694	10.964	0.026		0.030161	1.03314	0.977253	0.067	0.729472	13.7174		32.2385	1.27932	1.03168	0.541432
27	2014-10-05	4	L1529C-U	S	2.593	40.242	6.068	5.093	11.303	12.025	12.916	0.004	1.796	-3.59		-36	2.747	40.869	6.233	5.698	12.133	0.064		0.030161	1.03314	0.977253	0.067	0.732304	12.8209		32.2395	1.28028	1.03188	0.346904
30	2014-10-08	4	L757B-B	S	1.274	40.718	4.846	5.548	10.462	14.179	3.329	-0.02	3.018	-12.623		-35	1.419	41.304	5	6.115	11.24	0.036		0.030161	1.03314	0.977253	0.067	0.731203	13.1685		32.6709	1.69874	1.0318	0.840946
30	2014-10-08	4	L757B-U	S	2.663	40.702	6.148	5.537	11.831	13.956	6.951	0.009	2.821	-10.402		-35	2.807	41.29	6.302	6.104	12.609	0.065		0.030161	1.03314	0.977253	0.067	0.718505	17.2695		32.657	1.68527	1.03089	1.71043
31	2014-10-09	4	C1467A-B	S	1.477	38.309	4.958	3.224	8.209	7.642	9.997	-0.091	1.176	-1.646		-36	1.631	38.935	5.123	3.829	9.039	-0.03		0.030161	1.03314	0.977253	0.067	0.7316	13.0431		30.3215	-0.58016	1.03183	-1.46333	** removed b/c atm leak
31	2014-10-09	4	C1467A-U	S	-4.798	38.553	-0.925	3.447	2.186	8.59	6.97	-0.247	1.674	1.167		-38	-4.625	39.258	-0.74	4.127	3.12	-0.174		0.030161	1.03314	0.977253	0.067	0.767267	2.40534		30.6418	-0.269445	1.03432	-3.55905
31	2014-10-09	4	L757B-B	S	1.192	40.449	4.76	5.289	10.118	9.179	31.511	-0.02	-1.413	15.718		-32	1.308	40.919	4.884	5.743	10.741	0.026		0.030161	1.03314	0.977253	0.067	0.73642	11.533		32.2891	1.32838	1.03217	0.112036
31	2014-10-09	4	C757C2-B	S	1.531	40.359	5.075	5.202	10.36	10.915	19.504	-0.018	0.478	3.73		-34	1.666	40.906	5.219	5.731	11.087	0.035		0.030161	1.03314	0.977253	0.067	0.734937	11.9951		32.2762	1.31587	1.03207	0.201342
31	2014-10-09	4	L1529C-B	S	-1.822	39.4	1.896	4.27	6	10.66	7.867	-0.164	2.083	-2.557		-36	-1.668	40.026	2.061	4.875	6.83	-0.1		0.030161	1.03314	0.977253	0.067	0.728113	14.1503		31.4035	0.469345	1.03158	-0.174062
31	2014-10-09	4	L757B-U	S	2.668	40.621	6.151	5.458	11.749	13.097	11.134	0.002	2.129	-6.14		-35	2.813	41.208	6.305	6.025	12.527	0.058		0.030161	1.03314	0.977253	0.067	0.713828	18.825		32.5757	1.60639	1.03056	1.96013
32	2014-10-10	4	C757C1-U	S	-0.883	39.541	2.782	4.408	7.07	11.151	7.146	-0.146	2.295	-4.475		-35	-0.739	40.128	2.937	4.975	7.849	-0.088		0.030161	1.03314	0.977253	0.067	0.708759	20.5397		31.5046	0.567465	1.03019	1.27877
32	2014-10-10	4	C1556I-B	S	0.356	39.841	3.955	4.7	8.651	11.633	7.915	-0.07	2.19	-5.524		-38	0.529	40.545	4.14	5.38	9.585	0		0.030161	1.03314	0.977253	0.067	0.74558	8.72834		31.9182	0.968605	1.03282	-0.871874
32	2014-10-10	4	C1556I-U	S	-2.217	39.323	1.523	4.195	5.518	10.215	7.468	-0.185	1.792	-2.41		-31	-2.111	39.754	1.636	4.611	6.089	-0.141		0.030161	1.03314	0.977253	0.067	0.708845	20.5103		31.1337	0.20769	1.03019	0.912645
32	2014-10-10	4	L776A-U	S	1.721	39.406	5.222	4.284	9.586	10.611	5.626	-0.036	2.008	-8.306		-38	1.894	40.111	5.407	4.964	10.52	0.032		0.030161	1.03314	0.977253	0.067	0.749506	7.55153		31.4878	0.551112	1.03309	-1.55415
32	2014-10-10	4	L776A-B	S	-1.603	39.223	2.096	4.1	6.034	10.036	7.559	-0.17	1.805	-2.741		-38	-1.43	39.928	2.281	4.78	6.968	-0.098		0.030161	1.03314	0.977253	0.067	0.72588	14.8665		31.3063	0.375072	1.03142	-0.113542
32	2014-10-10	4	C1556I-U	S	-2.333	39.109	1.407	3.989	5.213	9.753	7.05	-0.166	1.746	-2.297		-34	-2.198	39.658	1.551	4.518	5.94	-0.111		0.030161	1.03314	0.977253	0.067	0.744482	9.06034		31.0385	0.115341	1.03274	-1.64907
33	2014-10-11	4	L776A-B	S	-1.76	39.412	1.954	4.282	6.089	10.248	9.316	-0.147	1.651	-1.208		-38	-1.587	40.117	2.139	4.962	7.023	-0.075		0.030161	1.03314	0.977253	0.067	0.747928	8.02275		31.4937	0.556884	1.03298	-1.4418
33	2014-10-11	4	C757C1-U	S	-0.81	39.652	2.854	4.515	7.262	11.27	7.241	-0.135	2.199	-4.668		-35	-0.666	40.239	3.009	5.082	8.04	-0.076		0.030161	1.03314	0.977253	0.067	0.715205	18.3646		31.6147	0.674243	1.03066	0.930848
33	2014-10-11	4	C1556I-B	S	0.436	40.423	4.049	5.262	9.292	12.989	7.231	-0.081	2.412	-7.391		-35	0.581	41.01	4.204	5.829	10.07	-0.023		0.030161	1.03314	0.977253	0.067	0.706705	21.2429		32.3793	1.41592	1.03004	2.27356
34	2014-10-12	4	L776A-U	S	2.265	40.162	5.758	5.015	10.865	12.485	6.943	-0.035	2.406	-8.989		-40	2.458	40.946	5.964	5.771	11.903	0.04		0.030161	1.03314	0.977253	0.067	0.714676	18.5412		32.3158	1.35435	1.03062	1.64833
34	2014-10-12	4	L1529C-B	S	-1.558	39.589	2.15	4.453	6.452	11.025	7.114	-0.155	2.08	-3.927		-36	-1.404	40.215	2.315	5.058	7.282	-0.092		0.030161	1.03314	0.977253	0.067	0.722294	16.0274		31.5909	0.651156	1.03117	0.411695
34	2014-10-12	4	C1467A-B	S	1.919	39.63	5.416	4.5	10.016	11.238	6.51	-0.021	2.198	-8.058		-32	2.035	40.1	5.54	4.954	10.639	0.025		0.030161	1.03314	0.977253	0.067	0.738566	10.8687		31.4769	0.54053	1.03233	-0.821658
34	2014-10-12	4	L1529C-U	S	2.201	38.761	5.652	3.662	9.412	8.607	9.189	-0.04	1.261	-4.033		-33	2.326	39.27	5.786	4.153	10.087	0.009		0.030161	1.03314	0.977253	0.067	0.739236	10.662		30.6537	-0.257901	1.03237	-1.66477
34	2014-10-12	4	C1556I-B	S	0.273	40.182	3.888	5.032	8.9	12.552	7.702	-0.079	2.439	-6.309		-33	0.398	40.694	4.022	5.523	9.575	-0.029		0.030161	1.03314	0.977253	0.067	0.715931	18.1226		32.0659	1.11194	1.03071	1.31762
34	2014-10-12	4	L776A-U	S	2.191	40.031	5.684	4.888	10.678	14.958	5.597	-0.021	5.109	-9.991		-36	2.345	40.658	5.849	5.493	11.508	0.04		0.030161	1.03314	0.977253	0.067	0.726984	14.5116		32.0302	1.07731	1.0315	0.511728
35	2014-10-13	4	C1556I-U	S	-2.374	38.292	1.342	3.2	4.339	8.424	7.579	-0.197	2.001	-0.16		-36	-2.22	38.919	1.507	3.805	5.169	-0.133		0.030161	1.03314	0.977253	0.067	0.745777	8.6689		30.3056	-0.595551	1.03283	-2.4465
