# Supplementary material for: End-Cretaceous extinction in Antarctica linked to both Deccan volcanism and meteorite impact via climate change
Source: Nat Commun. 2016 Jul 5;7:12079. doi: 10.1038/ncomms12079 (PMC4935969; doi:10.1038/ncomms12079)
Supplement: Supplementary Data 3 — Raw clumped isotope data - January 2015 measurement session [file ncomms12079-s4.xlsx]

## Sheet: Supplementary Data 3.
Supplementary Data 3: Raw Clumped Isotope Data - January 2015
Description: Raw data for gas standards, carbonate standards and samples measured during the January 2015 measurement session.
Day	Date	Window	Name	SmpID	d13C	d18O	d47	d48	d49	D47	D48	D49
1	2015-01-26	1	MDIWHG	H	-41.36	25.221	-47.792	-25.59	7.945	-2.094	-6.812	67.592
1	2015-01-26	1	CarraraHG1	H	2.063	35.206	5.057	-3.896	3.459	-0.743	-4.354	-2.737
1	2015-01-26	1	CarraraHG2	H	2.114	35.173	5.066	-2.204	2.236	-0.751	-2.601	-3.942
1	2015-01-26	1	OoidsHG	H	5.007	36.93	9.798	13.466	-4.967	-0.567	9.624	-17.285	** removed because high D48
1	2015-01-26	1	2xEVHG1	H	-41.145	63.474	-10.447	63.008	1.107	-1.134	7.018	-14.782
2	2015-01-27	1	Evap25C	E	-41.258	47.356	-25.409	25.022	3.606	-0.709	1.119	18.429
2	2015-01-27	1	MDIW25C1	E	-41.384	30.545	-41.839	-16.86	8.831	-1.112	-8.233	57.543
2	2015-01-27	1	2xEV25C1	E	-41.316	70.391	-3.068	81.246	-4.199	-0.134	11.113	-32.456
2	2015-01-27	1	2xEVHG2	H	-41.349	63.242	-10.897	65.083	0.295	-1.161	9.424	-14.942
2	2015-01-27	1	MDIW25C2	E	-41.491	29.867	-42.58	-14.297	6.061	-1.108	-4.337	56.146
2	2015-01-27	1	2xEV25C2	E	-41.314	70.508	-2.996	82.182	-0.903	-0.175	11.767	-29.467
3	2015-01-28	1	EvapHG	H	-41.069	35.466	-37.556	-2.789	8.741	-1.817	-3.568	47.079
3	2015-01-28	1	2xEV25C	E	-41.467	70.132	-3.505	82.29	-0.306	-0.174	12.579	-28.05
4	2015-01-29	1	CarraraHG	H	2.129	37.044	6.921	2.405	3.033	-0.758	-1.601	-6.756
5	2015-01-30	1	Evap25C	E	-41.297	47.207	-25.614	26.272	4.745	-0.734	2.627	19.919
6	2015-01-31	1	MDIWHG	H	-41.261	26.661	-46.322	-22.814	6.912	-2.081	-6.774	63.395
6	2015-01-31	1	MDIW25C	E	-41.401	30.652	-41.778	-12.907	7.356	-1.137	-4.451	55.797
7	2015-02-01	1	2xEVHG	H	-41.309	61.925	-12.17	59.389	3.808	-1.228	6.518	-9.07
7	2015-02-01	1	2xEV25C	E	-41.304	70.526	-2.986	81.675	-0.323	-0.193	11.26	-28.947
8	2015-02-02	1	OoidsHG	H	4.539	37.033	9.348	2.105	3.937	-0.662	-1.889	-8.225
8	2015-02-02	1	MDIW25C	E	-41.362	30.031	-42.336	-14.116	6.682	-1.145	-4.472	56.321
9	2015-02-03	1	MDIWHG	H	-41.213	28.935	-44.079	-17.453	6.959	-2.031	-5.729	58.699
10	2015-02-04	2	Evap25C	E	-41.374	46.874	-26.008	24.686	4.814	-0.738	1.714	20.719
10	2015-02-04	2	CarraraHG	H	1.962	37.57	7.299	2.012	3.581	-0.738	-3.002	-7.055
10	2015-02-04	2	CarraraHG	H	2.15	37.737	7.68	1.125	9.065	-0.704	-4.206	-2.138
11	2015-02-05	2	2xEV25C	E	-41.36	70.455	-3.078	82.456	0.418	-0.161	12.124	-28.041
13	2015-02-07	2	EvapHG	H	-41.206	43.683	-29.79	17.667	2.992	-1.688	0.938	24.928
14	2015-02-08	2	MDIW25C	E	-41.374	30.694	-41.76	-11.458	7.337	-1.186	-3.07	55.661
14	2015-02-08	2	2xEVHG	H	-41.359	66.822	-7.42	74.362	-0.763	-1.064	11.403	-22.566
15	2015-02-09	2	Evap25C	E	-41.182	47.35	-25.398	25.331	6.956	-0.768	1.434	21.76
15	2015-02-09	2	CarraraHG	H	2.051	38.091	7.942	0.387	7.342	-0.696	-5.617	-4.423
16	2015-02-10	2	2xEV25C	E	-41.259	71.062	-2.404	83.858	-0.191	-0.165	12.287	-29.837
17	2015-02-11	2	OoidsHG	H	4.529	38.09	10.426	1.154	7.736	-0.622	-4.863	-6.489
17	2015-02-11	2	MDIW25C	E	-41.29	30.761	-41.567	-15.978	14.365	-1.136	-7.758	62.796
17	2015-02-11	2	2XEVHG	H	-41.185	67.27	-6.896	72.911	8.161	-1.139	9.19	-14.843
18	2015-02-12	3	Evap25C	E	-41.306	71.544	-1.988	85.129	0.895	-0.158	12.563	-29.61
18	2015-02-12	3	MDIWHG	H	-41.412	29.329	-43.958	-17.178	7.756	-2.094	-6.212	58.945
18	2015-02-12	3	2xEV25C	E	-41.458	70.658	-2.997	83.409	0.568	-0.175	12.631	-28.167
19	2015-02-13	3	CarraraHG	H	2.062	37.381	7.232	2.583	1.837	-0.716	-2.072	-8.519
20	2015-02-14	3	MDIW25C	E	-41.293	30.193	-42.177	-15.417	8.711	-1.208	-6.098	58.041
21	2015-02-15	3	EVAPHG	H	-41.312	44.644	-28.954	15.011	12.547	-1.658	-3.508	32.902
21	2015-02-15	3	Evap25C	E	-41.375	46.961	-25.962	26.593	3.13	-0.774	3.411	18.839
22	2015-02-16	3	CarraraHG	H	2.077	36.755	6.632	1.293	3.044	-0.712	-2.153	-6.141
22	2015-02-16	3	2xEV25C	E	-41.118	70.329	-2.978	81.657	2.933	-0.184	11.614	-25.615
23	2015-02-17	3	OoidsHG	H	4.845	37.854	10.539	27.183	-6.428	-0.582	21.472	-20.316	** removed because high D48
24	2015-02-18	3	MDIW25C	E	-41.185	27.368	-45.648	-20.572	1.549	-2.151	-5.864	56.193	** labeled as 25C, likely HG, removed to be safe
24	2015-02-18	3	2XEVHG	H	-41.274	62.948	-11.141	62.736	3.499	-1.202	7.755	-11.319
25	2015-02-19	3	EVAP25C	E	-41.408	46.65	-26.264	25.65	2.064	-0.748	3.085	18.397
25	2015-02-19	3	CarraraHG	H	1.999	37.56	7.331	3.53	2.084	-0.732	-1.473	-8.554
26	2015-02-20	3	MDIW25C	E	-41.236	31.03	-41.367	-11.976	6.898	-1.248	-4.243	54.36
27	2015-02-21	3	OoidsHG	H	4.611	37.781	10.172	3.526	3.387	-0.649	-1.913	-10.268
27	2015-02-21	3	2xEV25C	E	-41.278	71.43	-2.079	83.981	2.622	-0.169	11.707	-27.756
28	2015-02-22	4	EvapHG	H	-41.335	41.863	-31.707	12.405	7.483	-1.76	-0.758	33.256
28	2015-02-22	4	Evap25C	E	-41.371	46.711	-26.235	24.282	5.253	-0.815	1.631	21.48
29	2015-02-23	4	CarraraHG	H	1.922	34.16	3.835	-4.775	-3.541	-0.797	-3.222	-7.551
30	2015-02-24	4	MDIW25C	E	-41.249	30.837	-41.539	-15.08	9.76	-1.223	-7	57.768
31	2015-02-25	4	MDIWHG	H	-41.418	24.757	-48.429	-26.698	5.869	-2.244	-7.044	66.421
31	2015-02-25	4	2xEV25C	E	-41.284	70.474	-3.024	80.904	3.059	-0.201	10.636	-25.587
32	2015-02-26	4	CarraraHG	H	2.119	34.767	4.635	-3.497	4.605	-0.787	-3.112	-0.808
33	2015-02-27	4	MDIW25C	E	-41.332	30.826	-41.476	-12.775	5.242	-1.062	-4.654	53.15	** removed because far outside variability of ARF, not representative of ARF
33	2015-02-27	4	Evap25C	E	-41.34	46.085	-26.777	21.551	7.705	-0.795	0.154	25.163
33	2015-02-27	4	EVAPHG	H	-41.322	34.837	-38.553	-5.005	8.815	-1.98	-4.574	48.704
34	2015-02-28	4	2XEV25C	E	-41.352	70.796	-2.749	83.451	3.463	-0.163	12.41	-25.712
35	2015-03-01	4	OoidsHG	H	4.702	35.718	8.168	-2.364	5.913	-0.7	-3.819	-3.911
36	2015-03-02	4	Evap25C	E	-41.502	46.654	-26.407	24.578	7.264	-0.804	2.03	23.774
37	2015-03-03	4	Evap25C	E	-41.369	46.54	-26.359	23.828	7.609	-0.778	1.514	24.207
Day	Date	Window	Name	SmpID	d13C	d18O	d47	d48	d49	D47	D48	D49		SlopeEGL	SlopeETF	IntETF	AcidFF	D47rfac
2	2015-01-27	1	Carrara1	C	1.995	37.174	7.254	2.052	2.669	-0.426	-2.202	-7.233		0.0250254	1.09951	1.01452	0.067	0.413528
2	2015-01-27	1	Ooids1	O	4.766	39.307	12.431	7.931	1.987	-0.06	-0.472	-14.702		0.0250254	1.09951	1.01452	0.067	0.6735
2	2015-01-27	1	Carrara2	C	1.954	37.097	7.164	2.4	1.965	-0.401	-1.708	-7.743		0.0250254	1.09951	1.01452	0.067	0.443492
5	2015-01-30	1	Ooids2	O	4.831	39.496	12.695	8.09	4.241	-0.046	-0.676	-12.907		0.0250254	1.09951	1.01452	0.067	0.681629
9	2015-02-03	1	Carrara3	C	1.964	37.154	7.202	3.097	-0.147	-0.428	-1.122	-9.953		0.0250254	1.09951	1.01452	0.067	0.41276
12	2015-02-06	2	Ooids3	O	4.694	39.385	12.498	8.049	1.815	0	-0.503	-14.947		0.0259099	1.09122	1.01996	0.067	0.733601
13	2015-02-07	2	Carrara4	C	1.972	37.159	7.216	2.024	2.085	-0.427	-2.202	-7.76		0.0259099	1.09122	1.01996	0.067	0.416989
13	2015-02-07	2	Ooids4	O	4.822	39.478	12.714	8.578	1.044	-0.001	-0.159	-16.008		0.0259099	1.09122	1.01996	0.067	0.726403
13	2015-02-07	2	Ooids5	O	4.828	39.46	12.661	7.69	3.293	-0.042	-1.004	-13.768		0.0259099	1.09122	1.01996	0.067	0.683161
20	2015-02-14	3	Carrara5	C	1.998	37.122	7.191	1.991	2.211	-0.441	-2.163	-7.59		0.0265762	1.10889	1.03455	0.067	0.400609
23	2015-02-17	3	Ooids6	O	4.859	39.53	12.828	11.163	-0.722	0.025	2.304	-17.877		0.0265762	1.10889	1.03455	0.067	0.751228
26	2015-02-20	3	Carrara6	C	1.972	37.261	7.335	3.265	-0.36	-0.41	-1.162	-10.376		0.0265762	1.10889	1.03455	0.067	0.430741
28	2015-02-22	4	Carrara7	C	1.984	37.128	7.193	1.045	5.695	-0.431	-3.118	-4.139		0.0271889	1.08597	1.02087	0.067	0.407432
30	2015-02-24	4	Ooids7	O	4.719	39.336	12.455	10.044	3.869	-0.019	1.568	-12.86		0.0271889	1.08597	1.02087	0.067	0.699484
32	2015-02-26	4	Carrara8	C	1.993	37.108	7.175	2.358	2.492	-0.439	-1.771	-7.281		0.0271889	1.08597	1.02087	0.067	0.399276
34	2015-02-28	4	Carrara9	C	1.952	37.023	7.048	2.567	5.865	-0.442	-1.399	-3.737		0.0271889	1.08597	1.02087	0.067	0.399768
36	2015-03-02	4	Ooids8	O	4.837	39.416	12.638	8.691	3.399	-0.031	0.072	-13.59		0.0271889	1.08597	1.02087	0.067	0.681049
37	2015-03-03	4	Carrara10	C	1.903	36.876	6.865	0.208	5.522	-0.431	-3.466	-3.744		0.0271889	1.08597	1.02087	0.067	0.417117
Day	Date	Window	Name	SmpID	d13C	d18O	d47	d48	d49	D47	D48	D49		SlopeEGL	SlopeETF	IntETF	AcidFF	D47rfac	Temperature		d18Oac (smow)	d18O (pdb)	alpha (kim)	d18Ow (smow)
2	2015-01-27	1	L776A-B	S	-1.603	39.991	6.852	7.261	3.208	-0.108	-2.421	-8.513		0.0250254	1.09951	1.01452	0.067	0.774233	0.462731		31.3688	0.435676	1.0348	-3.31552
3	2015-01-28	1	L776A-U	S	2.169	40.807	11.411	10.684	2.718	-0.032	-0.614	-14.274		0.0250254	1.09951	1.01452	0.067	0.732352	12.8059		32.178	1.22064	1.03188	0.284045
3	2015-01-28	1	L1609-U	S	2.666	40.672	11.762	10.559	2.863	-0.032	-0.482	-14.365		0.0250254	1.09951	1.01452	0.067	0.722694	15.8972		32.0441	1.09077	1.0312	0.823347
3	2015-01-28	1	L1474A-B	S	-0.181	40.157	8.453	6.302	5.736	-0.056	-3.694	-7.744		0.0250254	1.09951	1.01452	0.067	0.787355	-3.08746		31.5334	0.595362	1.03569	-4.0124
4	2015-01-29	1	L1474A-U	S	2.995	40.517	11.963	12.125	1.16	0	1.364	-16.069		0.0250254	1.09951	1.01452	0.067	0.752348	6.70873		31.8904	0.94167	1.03329	-1.356
4	2015-01-29	1	L1609-B	S	-1.073	40.811	8.181	14.129	1.253	-0.104	2.798	-12.529		0.0250254	1.09951	1.01452	0.067	0.742063	9.79558		32.182	1.22449	1.03257	-0.377325
4	2015-01-29	1	L1430A1-U	S	3.143	40.911	12.517	10.852	4.096	0.02	-0.652	-14.075		0.0250254	1.09951	1.01452	0.067	0.759094	4.73789		32.2811	1.32068	1.03376	-1.43043
4	2015-01-29	1	L1161A2-B	S	0.417	40.095	8.957	9.639	3.649	-0.074	-0.273	-10.276		0.0250254	1.09951	1.01452	0.067	0.753696	6.3115		31.4719	0.53572	1.03339	-1.85167
5	2015-01-30	1	L1161A2-B	S	0.438	40.134	9.018	9.914	3.871	-0.072	-0.077	-10.155		0.0250254	1.09951	1.01452	0.067	0.754216	6.15858		31.5106	0.573237	1.03342	-1.8492
5	2015-01-30	1	L1161A2-U	S	2.969	40.455	11.917	9.829	2.319	0.04	-0.788	-14.787		0.0250254	1.09951	1.01452	0.067	0.797594	-5.76359		31.8289	0.882028	1.03638	-4.387
5	2015-01-30	1	L1609-B	S	-1.08	40.695	8.061	12.551	2.903	-0.101	1.461	-10.672		0.0250254	1.09951	1.01452	0.067	0.748663	7.80291		32.0669	1.1129	1.03303	-0.936609
5	2015-01-30	1	L1430A1-U	S	2.855	40.604	11.92	10.696	2.298	0.008	-0.216	-14.978		0.0250254	1.09951	1.01452	0.067	0.762327	3.80816		31.9767	1.02536	1.03398	-1.94054	** removed b/c low initial yield
6	2015-01-31	1	L1430A1-B	S	-0.369	40.468	8.541	12.516	2.438	-0.091	1.859	-11.404		0.0250254	1.09951	1.01452	0.067	0.746451	8.46614		31.8418	0.894534	1.03288	-1.00481	** removed b/c low initial yield
6	2015-01-31	1	L776A-B	S	-1.516	40.293	7.232	9.465	3.327	-0.11	-0.819	-9.058		0.0250254	1.09951	1.01452	0.067	0.761578	4.02268		31.6683	0.72619	1.03393	-2.18897
6	2015-01-31	1	L1609-U	S	2.654	40.621	11.727	9.999	3.319	-0.007	-0.937	-13.809		0.0250254	1.09951	1.01452	0.067	0.751145	7.06455		31.9935	1.04171	1.03321	-1.17516
6	2015-01-31	1	L1474A-U	S	2.919	40.678	12.028	9.163	4.598	-0.019	-1.874	-12.919		0.0250254	1.09951	1.01452	0.067	0.729668	13.6549		32.0501	1.09655	1.03169	0.345202
6	2015-01-31	1	L1161A2-U	S	2.982	40.584	11.98	10.708	2.672	-0.036	-0.165	-14.697		0.0250254	1.09951	1.01452	0.067	0.712297	19.3396		31.9568	1.00612	1.03044	1.46755
7	2015-02-01	1	L1430A1-B	S	-0.322	40.484	8.637	7.949	4.422	-0.058	-2.691	-9.525		0.0250254	1.09951	1.01452	0.067	0.780093	-1.13994		31.8577	0.909925	1.0352	-3.2269
8	2015-02-02	1	L1474A-B	S	-0.21	40.053	8.317	11.108	-0.635	-0.062	1.263	-13.806		0.0250254	1.09951	1.01452	0.067	0.7845	-2.32682		31.4302	0.495318	1.0355	-3.92678
8	2015-02-02	1	L1161A2-U	S	2.982	40.567	11.99	12.394	1.534	-0.01	1.534	-15.784		0.0250254	1.09951	1.01452	0.067	0.740609	10.24		31.94	0.989768	1.03247	-0.51262
8	2015-02-02	1	L1161A2-B	S	0.449	40.323	9.226	12.654	1.561	-0.061	2.273	-12.801		0.0250254	1.09951	1.01452	0.067	0.760588	4.30714		31.698	0.755049	1.03386	-2.0942
8	2015-02-02	1	L1430A1-U	S	3.045	40.802	12.321	7.404	5.84	0.027	-3.852	-12.06		0.0250254	1.09951	1.01452	0.067	0.772184	1.02991		32.173	1.21583	1.03466	-2.40344
8	2015-02-02	1	L1609-B	S	-1.138	40.647	7.952	11.255	3.982	-0.107	0.27	-9.46		0.0250254	1.09951	1.01452	0.067	0.745065	8.88386		32.0193	1.06673	1.03278	-0.738983
9	2015-02-03	1	C757C2-B	S	1.675	41.028	11.141	13	1.859	-0.039	1.253	-15.052		0.0250254	1.09951	1.01452	0.067	0.732085	12.8902		32.3972	1.43323	1.03187	0.514865
9	2015-02-03	1	N1620A-U2	S	0.255	40.159	8.846	10.898	2.291	-0.091	0.85	-11.579		0.0250254	1.09951	1.01452	0.067	0.738058	11.0253		31.5354	0.597286	1.03229	-0.730298
10	2015-02-04	2	L1474A-B	S	-0.201	40.262	8.515	9.533	2.37	-0.08	-0.698	-11.247		0.0259099	1.09122	1.01996	0.067	0.758916	4.78928		31.6375	0.696369	1.03375	-2.04116
10	2015-02-04	2	L1474A-U	S	3.128	40.673	12.264	10.239	1.111	0.017	-0.8	-16.542		0.0259099	1.09122	1.01996	0.067	0.758768	4.83227		32.0451	1.09174	1.03374	-1.63694
10	2015-02-04	2	C1109A-U	S	-1.508	39.979	6.884	32.002	1.914	-0.155	22.106	-9.863		0.0259099	1.09122	1.01996	0.067	0.723189	15.7365		31.3569	0.424132	1.03123	0.122451
10	2015-02-04	2	C477B-B	S	-1.181	39.994	7.277	10.877	1.483	-0.097	1.153	-10.642		0.0259099	1.09122	1.01996	0.067	0.775368	0.150072		31.3717	0.438562	1.03488	-3.38715
10	2015-02-04	2	C477B-U	S	-1.867	40.019	6.578	18.112	2.595	-0.152	8.272	-8.91		0.0259099	1.09122	1.01996	0.067	0.735114	11.9399		31.3965	0.462611	1.03208	-0.663101
10	2015-02-04	2	L757B-B	S	1.5	40.934	10.901	14.294	2.42	-0.016	2.713	-14.151		0.0259099	1.09122	1.01996	0.067	0.761294	4.10415		32.3039	1.34281	1.03391	-1.55522
10	2015-02-04	2	C1109A-B	S	2.113	40.787	11.305	13.459	4.117	-0.064	2.168	-12.807		0.0259099	1.09122	1.01996	0.067	0.697493	24.4609		32.1582	1.2014	1.02936	2.71715
11	2015-02-05	2	C1109A-B	S	1.842	40.528	10.867	12.783	-0.482	0.017	1.999	-16.573		0.0259099	1.09122	1.01996	0.067	0.798266	-5.93651		31.9013	0.952252	1.03642	-4.36023	** removed b/c rxn not complete, low yield
11	2015-02-05	2	L1430A1-B	S	-0.325	40.056	8.188	9.841	2.896	-0.081	0.004	-10.212		0.0259099	1.09122	1.01996	0.067	0.76707	2.46061		31.4332	0.498204	1.03431	-2.78095
11	2015-02-05	2	L1609-U	S	2.477	40.42	11.364	9.503	3.99	0.002	-1.042	-12.594		0.0259099	1.09122	1.01996	0.067	0.767845	2.24232		31.7942	0.848359	1.03436	-2.48324
11	2015-02-05	2	C477B-B	S	-0.96	40.195	7.68	10.567	2.725	-0.108	0.458	-10.017		0.0259099	1.09122	1.01996	0.067	0.75197	6.82014		31.5711	0.631917	1.03327	-1.63966
12	2015-02-06	2	C1109A-U	S	-1.52	39.74	6.678	14.449	9.008	-0.115	5.182	-2.382		0.0259099	1.09122	1.01996	0.067	0.772662	0.897244		31.1198	0.194223	1.03469	-3.45282
12	2015-02-06	2	N1620A-U2	S	0.3	39.937	8.678	8.411	2.596	-0.084	-1.187	-10.901		0.0259099	1.09122	1.01996	0.067	0.749943	7.42142		31.3152	0.38373	1.03312	-1.75067
12	2015-02-06	2	C1467A-U	S	-5.113	39.456	2.761	22.651	3.029	-0.251	13.877	-4.169		0.0259099	1.09122	1.01996	0.067	0.735003	11.9747		30.8382	-0.0789756	1.03207	-1.19645
12	2015-02-06	2	C1109A-U	S	-1.658	39.751	6.511	31.991	3.057	-0.158	22.543	-8.149		0.0259099	1.09122	1.01996	0.067	0.730461	13.4034		31.1307	0.204804	1.03175	-0.600561
13	2015-02-07	2	C477B-U	S	-2.037	39.674	6.074	10.329	4.129	-0.149	1.23	-6.564		0.0259099	1.09122	1.01996	0.067	0.752637	6.62318		31.0544	0.130733	1.03331	-2.18457
14	2015-02-08	2	C915A1-U	S	-1.675	39.962	6.729	9.104	3.932	-0.131	-0.539	-7.67		0.0259099	1.09122	1.01996	0.067	0.75376	6.29254		31.34	0.407779	1.03339	-1.98364
14	2015-02-08	2	C915A1-B	S	0.05	40.001	8.492	6.638	6.905	-0.089	-3.065	-6.524		0.0259099	1.09122	1.01996	0.067	0.749746	7.48012		31.3787	0.445296	1.03311	-1.67593
15	2015-02-09	2	C757C1-U	S	-0.711	40.03	7.762	12.58	4.566	-0.105	2.768	-8.131		0.0259099	1.09122	1.01996	0.067	0.752926	6.5382		31.4074	0.473193	1.03333	-1.86228
15	2015-02-09	2	C915A1-U	S	-1.672	39.847	6.617	8.352	9.698	-0.134	-1.064	-1.754		0.0259099	1.09122	1.01996	0.067	0.753653	6.32401		31.226	0.297153	1.03338	-2.08681
15	2015-02-09	2	C1109A-B	S	2.073	40.826	11.336	14.825	2.731	-0.032	3.445	-14.203		0.0259099	1.09122	1.01996	0.067	0.731536	13.0634		32.1968	1.23892	1.03183	0.358571
15	2015-02-09	2	L757B-U	S	2.749	41.14	12.365	11.891	3.719	0.025	-0.063	-14.493		0.0259099	1.09122	1.01996	0.067	0.764642	3.14805		32.5082	1.54097	1.03414	-1.58046
16	2015-02-10	2	C1174A-U	S	-6.519	40.111	2.017	11.883	3.278	-0.267	1.947	-3.766		0.0259099	1.09122	1.01996	0.067	0.738579	10.8647		31.4878	0.551112	1.03233	-0.811972
16	2015-02-10	2	C477B-B	S	-0.856	40.296	7.864	11.184	2.318	-0.124	0.874	-10.714		0.0259099	1.09122	1.01996	0.067	0.729308	13.7693		31.6712	0.729076	1.03167	0.0028687
16	2015-02-10	2	L1480F-B	S	-0.95	40.29	7.779	8.985	5.466	-0.111	-1.29	-7.501		0.0259099	1.09122	1.01996	0.067	0.745898	8.63267		31.6653	0.723304	1.03284	-1.13824
16	2015-02-10	2	L477D-B	S	-2.459	40.213	6.188	7.933	7.39	-0.155	-2.178	-3.952		0.0259099	1.09122	1.01996	0.067	0.742867	9.55051		31.5889	0.649232	1.03263	-1.00639
17	2015-02-11	2	C772A-U	S	-1.593	39.331	6.185	16.948	6.286	-0.134	8.452	-4.216		0.0259099	1.09122	1.01996	0.067	0.765867	2.8005		30.7142	-0.199221	1.03423	-3.39646
18	2015-02-12	3	C477B-U	S	-1.992	39.746	6.175	10.185	3.65	-0.164	0.948	-7.223		0.0265762	1.10889	1.03455	0.067	0.737712	11.1326		31.1258	0.199994	1.03226	-1.10336
18	2015-02-12	3	C1467A-B	S	1.987	39.976	10.391	10.194	3.981	-0.055	0.497	-11.277		0.0265762	1.10889	1.03455	0.067	0.734335	12.1833		31.3539	0.421247	1.03203	-0.65095
19	2015-02-13	3	L1480F-U	S	2.993	41.158	12.612	17.693	1.363	0.016	5.635	-17.079		0.0265762	1.10889	1.03455	0.067	0.747613	8.11708		32.5261	1.55829	1.03296	-0.421077
19	2015-02-13	3	L477D-U	S	2.013	40.675	11.16	13.002	2.711	-0.001	1.933	-13.878		0.0265762	1.10889	1.03455	0.067	0.771552	1.20533		32.0471	1.09366	1.03462	-2.48358
19	2015-02-13	3	N1620A-U2	S	0.554	40.032	9.028	7.245	7.612	-0.075	-2.526	-6.387		0.0265762	1.10889	1.03455	0.067	0.752325	6.71543		31.4094	0.475117	1.03329	-1.81996
20	2015-02-14	3	C772A-B	S	2.495	40.478	11.405	12.478	3.422	-0.031	1.792	-13.279		0.0265762	1.10889	1.03455	0.067	0.731066	13.2119		31.8517	0.904153	1.03179	0.0564948
20	2015-02-14	3	C772A-U	S	-1.533	39.376	6.294	11.107	3.747	-0.128	2.571	-6.876		0.0265762	1.10889	1.03455	0.067	0.774125	0.492597		30.7589	-0.155933	1.03479	-3.8978
20	2015-02-14	3	L1480F-B	S	-0.865	40.309	7.904	10.14	4.171	-0.088	-0.184	-8.9		0.0265762	1.10889	1.03455	0.067	0.771034	1.34978		31.6841	0.741581	1.03458	-2.8002
20	2015-02-14	3	C1174A-B	S	-0.168	40.137	8.426	5.124	8.501	-0.076	-4.823	-4.993		0.0265762	1.10889	1.03455	0.067	0.768957	1.93019		31.5135	0.576123	1.03444	-2.82803
21	2015-02-15	3	C1174A-U	S	-6.581	40.135	1.986	17.641	1.482	-0.261	7.601	-5.534		0.0265762	1.10889	1.03455	0.067	0.753599	6.33984		31.5116	0.574199	1.03338	-1.8068
21	2015-02-15	3	L477D-U	S	1.825	40.657	10.937	13.064	1.315	-0.023	2.03	-15.032		0.0265762	1.10889	1.03455	0.067	0.753729	6.30182		32.0292	1.07635	1.03339	-1.31455
21	2015-02-15	3	C915A1-B	S	0.005	40.013	8.473	11.169	0.863	-0.076	1.4	-12.463		0.0265762	1.10889	1.03455	0.067	0.767572	2.31936		31.3906	0.456839	1.03434	-2.85535
21	2015-02-15	3	L477D-B	S	-2.406	40.407	6.443	12.084	2.173	-0.143	1.557	-9.532		0.0265762	1.10889	1.03455	0.067	0.7531	6.48671		31.7813	0.835854	1.03334	-1.51222
22	2015-02-16	3	C1174A-U	S	-5.183	40.248	3.51	14.164	0.112	-0.211	3.934	-8.505		0.0265762	1.10889	1.03455	0.067	0.764132	3.29316		31.6236	0.682901	1.03411	-2.40197
22	2015-02-16	3	C915A1-U	S	-1.627	40.079	6.877	10.067	3.01	-0.145	0.189	-8.852		0.0265762	1.10889	1.03455	0.067	0.738093	11.0147		31.456	0.520329	1.03229	-0.809495
22	2015-02-16	3	L1480F-U	S	2.927	41.165	12.536	12.202	2.67	-0.002	0.197	-15.744		0.0265762	1.10889	1.03455	0.067	0.729893	13.5836		32.533	1.56502	1.03171	0.797806
22	2015-02-16	3	C1174A-B	S	-0.216	40.304	8.557	10.442	2.411	-0.064	0.121	-11.271		0.0265762	1.10889	1.03455	0.067	0.778403	-0.680608		31.6792	0.736771	1.03508	-3.2889
22	2015-02-16	3	C772A-B	S	2.505	40.558	11.53	10.603	5.102	0.005	-0.218	-11.789		0.0265762	1.10889	1.03455	0.067	0.767302	2.39538		31.9311	0.981111	1.03433	-2.31495
22	2015-02-16	3	C772A-B	S	2.387	40.606	11.448	11.739	4.563	-0.01	0.814	-12.295		0.0265762	1.10889	1.03455	0.067	0.753085	6.49122		31.9787	1.02728	1.03334	-1.32021
22	2015-02-16	3	C1174A-B	S	-0.187	40.345	8.603	8.78	4.464	-0.086	-1.601	-9.352		0.0265762	1.10889	1.03455	0.067	0.752652	6.61894		31.7198	0.776212	1.03331	-1.54155
22	2015-02-16	3	C915A1-B	S	0.046	40.118	8.61	9.007	3.928	-0.082	-0.943	-9.679		0.0265762	1.10889	1.03455	0.067	0.756881	5.37977		31.4947	0.557846	1.03361	-2.04321
23	2015-02-17	3	C772A-U	S	-1.585	39.335	6.187	13.844	3.976	-0.144	5.364	-6.52		0.0265762	1.10889	1.03455	0.067	0.759536	4.61028		30.7182	-0.195373	1.03379	-2.97179
23	2015-02-17	3	N1614B-U	S	0.366	40.271	9.095	18.718	0.917	-0.061	8.374	-13.257		0.0265762	1.10889	1.03455	0.067	0.765875	2.79843		31.6464	0.705026	1.03423	-2.49559
23	2015-02-17	3	E725A	S	2.281	41.042	11.802	15.875	0.298	0.017	4.065	-17.208		0.0265762	1.10889	1.03455	0.067	0.772593	0.916426		32.411	1.4467	1.03469	-2.20035
23	2015-02-17	3	L1480F-B	S	-0.944	40.31	7.879	9.537	3.613	-0.038	-0.784	-9.375		0.0265762	1.10889	1.03455	0.067	0.827215	-13.0795		31.6851	0.742543	1.03833	-6.39653
23	2015-02-17	3	E757-1	S	0.385	40.888	9.748	22.514	2.168	-0.035	10.934	-13.212		0.0265762	1.10889	1.03455	0.067	0.775462	0.124278		32.2583	1.29856	1.03488	-2.5366
24	2015-02-18	3	N1614B-B	S	1.391	40.501	10.345	6.32	9.447	-0.038	-4.341	-6.306		0.0265762	1.10889	1.03455	0.067	0.754542	6.06317		31.8745	0.926279	1.03344	-1.51886
25	2015-02-19	3	L1480F-U	S	2.884	41.146	12.494	13.355	0.842	0.017	1.372	-17.461		0.0265762	1.10889	1.03455	0.067	0.752199	6.75245		32.5142	1.54675	1.03328	-0.742341
25	2015-02-19	3	L477D-B	S	-2.556	40.109	6.009	12.355	1.614	-0.136	2.401	-9.366		0.0265762	1.10889	1.03455	0.067	0.773653	0.623005		31.4858	0.549188	1.03476	-3.1643
25	2015-02-19	3	N1614B-U	S	0.23	40.121	8.795	11.001	4.016	-0.08	1.024	-9.781		0.0265762	1.10889	1.03455	0.067	0.753647	6.32589		31.4977	0.560732	1.03338	-1.82343
25	2015-02-19	3	E725A	S	2.448	40.852	11.808	16.475	-5.54	0.047	5.024	-22.749		0.0265762	1.10889	1.03455	0.067	0.805682	-7.82246		32.2226	1.26393	1.03691	-4.52378
26	2015-02-20	3	L477D-U	S	1.711	40.646	10.82	10.767	3.527	-0.017	-0.22	-12.722		0.0265762	1.10889	1.03455	0.067	0.76383	3.37899		32.0183	1.06576	1.03409	-2.00025
26	2015-02-20	3	N1614B-B	S	0.329	40.869	9.663	16.956	0.951	-0.046	5.476	-14.319		0.0265762	1.10889	1.03455	0.067	0.765769	2.82834		32.2395	1.28028	1.03422	-1.91516
26	2015-02-20	3	E757-1	S	0.253	40.064	8.748	11.597	1.591	-0.092	1.726	-12.085		0.0265762	1.10889	1.03455	0.067	0.741725	9.89857		31.4412	0.5059	1.03255	-1.0718
26	2015-02-20	3	E725A	S	2.27	40.76	11.547	22.236	-0.914	0.05	10.899	-17.856		0.0265762	1.10889	1.03455	0.067	0.816701	-10.552		32.1314	1.17543	1.03764	-5.30875
27	2015-02-21	3	N1614B-U	S	1.028	40.126	9.595	9.767	1.603	-0.063	-0.21	-12.959		0.0265762	1.10889	1.03455	0.067	0.748922	7.72561		31.5026	0.565541	1.03305	-1.50034
27	2015-02-21	3	E757-1	S	0.308	40.793	9.553	12.77	0.033	-0.061	1.483	-15.059		0.0265762	1.10889	1.03455	0.067	0.752377	6.69988		32.1641	1.20717	1.03329	-1.09313
27	2015-02-21	3	E1609A	S	3.036	40.885	12.366	17.044	1.244	-0.001	5.52	-16.722		0.0265762	1.10889	1.03455	0.067	0.736012	11.6601		32.2553	1.29567	1.03214	0.107405
27	2015-02-21	3	E1109C	S	3.192	40.985	12.62	28.312	2.729	0.002	16.466	-15.605		0.0265762	1.10889	1.03455	0.067	0.731853	12.9632		32.3545	1.39187	1.03185	0.4895
27	2015-02-21	3	N1614B-B	S	0.956	40.02	9.428	11.168	2.112	-0.056	1.381	-12.185		0.0265762	1.10889	1.03455	0.067	0.761606	4.01474		31.3975	0.463573	1.03393	-2.45266
29	2015-02-23	4	E1109C	S	3.036	40.515	12.005	18.554	1.849	0.004	7.729	-15.428		0.0271889	1.08597	1.02087	0.067	0.737748	11.1213		31.8884	0.939746	1.03227	-0.367066	** removed b/c low initial yield
29	2015-02-23	4	E1609A	S	2.934	40.813	12.186	12.472	3.513	-0.01	1.141	-14.256		0.0271889	1.08597	1.02087	0.067	0.7172	17.7009		32.1839	1.22641	1.0308	1.343
29	2015-02-23	4	E1609A	S	3.018	40.933	12.404	15.247	2.895	0.008	3.651	-15.174		0.0271889	1.08597	1.02087	0.067	0.730311	13.4509		32.3029	1.34185	1.03174	0.545911
30	2015-02-24	4	E1109C	S	2.957	40.484	11.899	19.582	1.935	0.006	8.807	-15.207		0.0271889	1.08597	1.02087	0.067	0.74305	9.49483		31.8577	0.909925	1.03264	-0.758574
31	2015-02-25	4	L1161A2-U	S	3.049	40.571	12.089	11.635	1.58	0.02	0.775	-15.811		0.0271889	1.08597	1.02087	0.067	0.752643	6.62139		31.9439	0.993616	1.03331	-1.32409
31	2015-02-25	4	C1109A-B	S	2.022	40.715	11.207	12.671	1.423	-0.003	1.527	-15.23		0.0271889	1.08597	1.02087	0.067	0.753708	6.30781		32.0868	1.13214	1.03339	-1.25752
31	2015-02-25	4	L1480F-B	S	-0.976	40.299	7.774	10.692	2.648	-0.1	0.382	-10.274		0.0271889	1.08597	1.02087	0.067	0.749733	7.48382		31.6742	0.731961	1.03311	-1.38903
32	2015-02-26	4	E725A	S	2.134	40.675	11.279	18.057	-5.789	-0.001	6.931	-22.357		0.0271889	1.08597	1.02087	0.067	0.753754	6.29428		32.0471	1.09366	1.03339	-1.299
32	2015-02-26	4	C1109A-U	S	-1.655	39.502	6.368	5.733	5.498	-0.059	-2.998	-5.263		0.0271889	1.08597	1.02087	0.067	0.835772	-15.0836		30.8838	-0.0347252	1.03888	-7.6982
32	2015-02-26	4	C1174A-U	S	-4.493	40.013	3.938	12.708	2.447	-0.224	2.944	-6.429		0.0271889	1.08597	1.02087	0.067	0.728336	14.0793		31.3906	0.456839	1.0316	-0.201935
32	2015-02-26	4	L1609-U	S	2.58	40.67	11.647	13.554	2.975	-0.062	2.486	-14.167		0.0271889	1.08597	1.02087	0.067	0.676645	32.1515		32.0421	1.08885	1.0278	4.12291
32	2015-02-26	4	C477B-B	S	-0.597	40.245	8.039	10.454	5.727	-0.151	0.248	-7.509		0.0271889	1.08597	1.02087	0.067	0.686524	28.4336		31.6207	0.680015	1.02855	2.98843
33	2015-02-27	4	E1109C	S	3.105	40.759	12.317	18.318	4.211	0.006	7.022	-13.638		0.0271889	1.08597	1.02087	0.067	0.730708	13.3251		32.1304	1.17447	1.03177	0.351266
33	2015-02-27	4	C757C1-U	S	-0.55	40.153	8.041	20.989	3.571	-0.104	10.855	-9.508		0.0271889	1.08597	1.02087	0.067	0.737506	11.1963		31.5294	0.591514	1.03225	-0.698251
33	2015-02-27	4	C1556I-B	S	0.417	40.452	9.312	11.801	3.32	-0.072	1.179	-11.282		0.0271889	1.08597	1.02087	0.067	0.734729	12.0602		31.8259	0.879142	1.03205	-0.220599
33	2015-02-27	4	L757B-U	S	2.765	41.135	12.337	13.535	4.818	-0.012	1.572	-13.419		0.0271889	1.08597	1.02087	0.067	0.71057	19.9236		32.5033	1.53616	1.03032	2.11989
