# Supplementary material for: End-Cretaceous extinction in Antarctica linked to both Deccan volcanism and meteorite impact via climate change
Source: Nat Commun. 2016 Jul 5;7:12079. doi: 10.1038/ncomms12079 (PMC4935969; doi:10.1038/ncomms12079)
Supplement: Supplementary Data 4 — Raw clumped isotope data - June 2015 measurement session [file ncomms12079-s5.xlsx]

## Sheet: Supplement Data 4.
Supplementary Data 4: Raw Clumped Isotope Data - June 2015
Description: Raw data for gas standards, carbonate standards and samples measured during the June 2015 measurement session.
Day	Date	Window	Name	SmpID	d13C	d18O	d45	d46	d47	d48	d49	D47	D48	D49
1	2015-06-12	1	CarraraHGold	H	2.295	37.973	5.716	2.902	7.987	9.769	3.6	-0.772	3.935	-8.138	** removed because prepped many days before analysis
1	2015-06-12	1	OoidsHGold	H	4.487	40.106	7.842	4.965	12.359	12.141	1.358	-0.644	2.165	-16.559	** removed because prepped many days before analysis
1	2015-06-12	1	MDIWHG	H	-41.031	30.668	-35.197	-4.24	-42.074	-9.848	12.484	-1.833	-1.398	60.73
1	2015-06-12	1	CarraraHG	H	1.912	35.371	5.272	0.389	4.987	-1.516	8.338	-0.829	-2.292	1.943
1	2015-06-12	1	Heavy25C	E	4.745	70.958	9.069	34.745	44.632	79.739	-1.727	0.755	8.445	-75.499
1	2015-06-12	1	EvapHG	H	-41.221	41.844	-35.015	6.546	-31.437	12.113	12.816	-1.576	-1.01	38.641
1	2015-06-12	1	MDIW25C	E	-41.416	30.339	-35.568	-4.558	-41.858	-11.581	10.235	-0.896	-2.508	59.474
2	2015-06-13	1	Evap25C	E	-41.358	46.026	-35.009	10.582	-26.607	27.543	0.127	-0.544	6.135	17.59
2	2015-06-13	1	2XEV25C	E	-41.296	72.956	-34.093	36.575	-0.608	84.294	0.199	-0.126	9.126	-32.844
2	2015-06-13	1	2xEVHG	H	-40.929	58.25	-34.216	22.383	-15.287	48.543	10.056	-1.241	3.135	3.636
3	2015-06-14	1	Heavy25C	E	4.777	73.426	9.178	37.127	47.077	84.074	-0.002	0.719	7.848	-78.186
4	2015-06-15	1	OoidsHG	H	4.33	31.425	7.415	-3.415	3.393	-6.361	7.355	-0.863	0.46	6.212
5	2015-06-16	1	MDIW25C	E	-41.558	29.877	-35.717	-5.005	-42.456	-13.243	10.849	-0.92	-3.291	61.228
5	2015-06-16	1	MDIWHG	H	-40.92	26.438	-35.229	-8.322	-45.995	-22.085	14.021	-1.861	-5.603	70.988
6	2015-06-17	1	Evap25C	E	-41.755	46.195	-35.377	10.745	-26.884	23.939	5.559	-0.593	2.283	23.208
7	2015-06-18	2	2XEVHG	H	-41.092	71.189	-33.957	34.87	-2.163	80.004	4.801	-0.21	8.448	-25.393	** removed because it was never heated in oven
7	2015-06-18	2	2xEV25C	E	-41.372	73.019	-34.161	36.635	-0.627	84.626	4.468	-0.129	9.317	-28.753
7	2015-06-18	2	2xEVHG	H	-41.004	53.15	-34.449	17.46	-20.32	37.821	10.697	-1.371	2.509	14.103
8	2015-06-19	2	CarraraHG	H	2.303	30.456	5.481	-4.355	0.445	-13.102	8.238	-0.896	-4.45	11.029
9	2015-06-20	2	Heavy25C	E	4.749	71.401	9.088	35.172	45.113	81.335	1.14	0.79	9.102	-73.614
9	2015-06-20	2	EvapHG	H	-40.73	41.729	-34.558	6.436	-31.127	12.276	11.744	-1.638	-0.63	37.239
9	2015-06-20	2	MDIW25C	E	-41.437	30.575	-35.581	-4.331	-41.782	-12.633	13.816	-1.029	-4.026	62.766
12	2015-06-23	2	EvapHG	H	-40.987	44.92	-34.696	9.516	-28.297	19.749	11.937	-1.577	0.614	31.387
12	2015-06-23	2	Evap25C	E	-41.459	47.833	-35.046	12.327	-25.076	27.061	10.273	-0.628	2.2	24.476
12	2015-06-23	2	CarraraHG	H	2.206	37.208	5.607	2.163	7.123	1.922	9.05	-0.792	-2.397	-1.19
13	2015-06-24	2	MDIW25C	E	-41.457	30.706	-35.595	-4.204	-41.68	-12.142	14.449	-1.031	-3.784	63.181
13	2015-06-24	2	2xEV25C	E	-41.32	71.546	-34.16	35.214	-2.017	83.033	3.453	-0.174	10.605	-27.118
13	2015-06-24	2	2xEVHG	H	-41.035	68.373	-33.992	32.152	-5.666	75.201	5.725	-1.104	9.258	-19.406
14	2015-06-25	2/3	Evap25C	E	-41.593	46.475	-35.215	11.016	-26.558	24.323	11.003	-0.695	2.122	28.022	** used in calculating the ARF in window 2 and 3
14	2015-06-25	2/3	OoidsHG	H	4.228	33.496	7.386	-1.416	5.413	-2.735	6.464	-0.794	0.095	1.398	** used in calculating the ARF in window 2 and 3
15	2015-06-26	2/3	Heavy25C	E	4.936	74.559	9.363	38.22	48.551	90.61	0.303	0.9	11.79	-79.992	** used in calculating the ARF in window 2 and 3
16	2015-06-27	3	EvapHG	H	-41.255	42.885	-35.013	7.551	-30.555	15.535	11.498	-1.649	0.37	35.255
16	2015-06-27	3	MDIW25C	E	-41.544	30.27	-35.691	-4.625	-42.221	-13.492	13.136	-1.078	-4.303	62.801
17	2015-06-28	3	MDIWHG	H	-40.94	29.1	-35.162	-5.753	-43.6	-16.578	14.232	-1.969	-5.164	65.699
18	2015-06-29	3	2xEV25C	E	-41.344	70.041	-34.23	33.762	-3.502	79.666	3.557	-0.209	10.295	-24.255
18	2015-06-29	3	CarraraHG	H	2.123	35.549	5.475	0.561	5.356	-1.341	9.061	-0.84	-2.461	2.106
18	2015-06-29	3	Evap25C	E	-41.757	46.179	-35.379	10.73	-27.028	24.386	10.341	-0.724	2.751	28.107
19	2015-06-30	3	OoidsHG	H	4.059	30.368	7.127	-4.436	2.059	3.906	7.049	-0.89	12.871	8.242	** removed because high D48
20	2015-07-01	3	Heavy25C	E	4.885	74.247	9.305	37.92	48.179	95.575	-12.369	0.889	16.984	-91.074
20	2015-07-01	3	MDIWHG	H	-41.082	29.545	-35.281	-5.324	-43.351	-14.155	12.733	-2.005	-3.574	63.362
Day	Date	Window	Name	SmpID	d13C	d18O	d45	d46	d47	d48	d49	D47	D48	D49		SlopeEGL	SlopeETF	IntETF	AcidFF	D47rfac
2	2015-06-13	1	Carrara1	C	1.971	37.005	5.38	1.966	6.977	2.154	9.254	-0.512	-1.775	-0.364		0.018942	1.03863	1.03208	0.067	0.430037
2	2015-06-13	1	Ooids1	O	4.874	39.384	8.182	4.268	12.533	8.019	5.777	-0.138	-0.531	-11.226		0.018942	1.03863	1.03208	0.067	0.709178
2	2015-06-13	1	Carrara2	C	1.948	36.993	5.358	1.955	6.95	1.954	7.319	-0.506	-1.952	-2.234		0.018942	1.03863	1.03208	0.067	0.4368
4	2015-06-15	1	Ooids2	O	4.758	39.192	8.067	4.083	12.242	8.151	7.634	-0.126	-0.032	-8.921		0.018942	1.03863	1.03208	0.067	0.727367
5	2015-06-16	1	Carrara3	C	1.975	37.128	5.388	2.085	7.11	1.97	8.325	-0.505	-2.194	-1.524		0.018942	1.03863	1.03208	0.067	0.434691
7	2015-06-18	2	Ooids3	O	4.769	39.434	8.085	4.316	12.514	7.818	7.346	-0.104	-0.826	-9.676		0.0212781	1.10258	1.07104	0.067	0.729779
10	2015-06-21	2	Carrara4	C	1.879	36.996	5.294	1.957	6.911	2.203	7.715	-0.48	-1.709	-1.779		0.0212781	1.10258	1.07104	0.067	0.446659
10	2015-06-21	2	Ooids4	O	4.782	39.285	8.093	4.173	12.373	7.513	7.524	-0.111	-0.843	-9.23		0.0212781	1.10258	1.07104	0.067	0.725369
15	2015-06-26	2	Carrara5	C	1.976	37.051	5.387	2.01	7.07	2.236	8.531	-0.47	-1.782	-1.173		0.0212781	1.10258	1.07104	0.067	0.453954
17	2015-06-28	3	Ooids5	O	4.774	39.266	8.084	4.155	12.351	7.659	8.249	-0.106	-0.663	-8.474		0.0220974	1.07444	1.0792	0.067	0.739073
Day	Date	Window	Name	SmpID	d13C	d18O	d45	d46	d47	d48	d49	D47	D48	D49		SlopeEGL	SlopeETF	IntETF	AcidFF	D47rfac	Temp		d18Oac (smow)	d18O (pdb)	alpha (kim)	d18Ow (smow)
2	2015-06-13	1	E725C	S	5.331	40.632	8.651	5.474	14.314	10.332	5.548	-0.041	-0.64	-14.27		0.018942	1.03863	1.03208	0.067	0.774886	0.282615		32.0044	1.0523	1.03484	-2.74414
2	2015-06-13	1	C1517A-U	S	-3.178	39.529	0.627	4.392	4.692	8.985	7.258	-0.277	0.18	-2.05		0.018942	1.03863	1.03208	0.067	0.71907	17.0834		30.9106	-0.00875212	1.03093	-0.0231212
2	2015-06-13	1	C1555B-U	S	-0.89	39.909	2.788	4.764	7.376	9.442	7.625	-0.197	-0.108	-4.702		0.018942	1.03863	1.03208	0.067	0.749356	7.59613		31.2874	0.356795	1.03308	-1.73796
3	2015-06-14	1	C1517A-B	S	2.095	40.598	5.612	5.435	11.013	11.13	5.726	-0.15	0.228	-10.847		0.018942	1.03863	1.03208	0.067	0.726618	14.629		31.9707	1.01959	1.03148	0.479406
4	2015-06-15	1	C1555B-B	S	1.485	40.693	5.043	5.525	10.538	13.187	6.378	-0.125	2.084	-9.784		0.018942	1.03863	1.03208	0.067	0.761929	3.92197		32.0649	1.11098	1.03396	-1.82871
4	2015-06-15	1	N1626A-B	S	0.243	40.49	3.87	5.327	9.082	11.057	7.247	-0.168	0.371	-7.312		0.018942	1.03863	1.03208	0.067	0.745913	8.62802		31.8636	0.915697	1.03284	-0.947247
4	2015-06-15	1	N1626B-U	S	-0.337	40.157	3.315	5.004	8.153	9.816	6.99	-0.203	-0.216	-6.353		0.018942	1.03863	1.03208	0.067	0.727838	14.2384		31.5334	0.595362	1.03156	-0.029048
4	2015-06-15	1	E725C	S	5.398	40.748	8.717	5.586	14.491	11.141	4.435	-0.043	-0.062	-15.645		0.018942	1.03863	1.03208	0.067	0.769327	1.8265		32.1195	1.16388	1.03446	-2.26673
5	2015-06-16	1	C1517A-U	S	-3.167	39.511	0.637	4.374	4.689	8.783	6.991	-0.273	0.015	-2.291		0.018942	1.03863	1.03208	0.067	0.723283	15.7057		30.8927	-0.0260675	1.03124	-0.334207
5	2015-06-16	1	C1517A-B	S	2.007	40.455	5.525	5.297	10.814	11.375	4.704	-0.123	0.745	-11.494		0.018942	1.03863	1.03208	0.067	0.758577	4.88757		31.8289	0.882028	1.03372	-1.8333
5	2015-06-16	1	C1184A2-B	S	-0.146	40.22	3.496	5.065	8.412	12.872	3.408	-0.192	2.69	-10.195		0.018942	1.03863	1.03208	0.067	0.734167	12.2358		31.5959	0.655966	1.03201	-0.404961
5	2015-06-16	1	C1184A2-U	S	-5.315	39.605	-1.377	4.461	2.667	8.922	8.858	-0.295	-0.021	1.534		0.018942	1.03863	1.03208	0.067	0.740214	10.3614		30.986	0.0643573	1.03244	-1.40966
5	2015-06-16	1	C1517A-U	S	-3.246	39.586	0.565	4.447	4.706	8.831	8.126	-0.253	-0.081	-1.233		0.018942	1.03863	1.03208	0.067	0.743722	9.29078		30.9671	0.0460799	1.03269	-1.66661
6	2015-06-17	1	C1184A2-U	S	-5.703	39.617	-1.741	4.472	2.298	10.616	5.565	-0.297	1.637	-1.367		0.018942	1.03863	1.03208	0.067	0.745396	8.78395		30.9979	0.0759009	1.03281	-1.75045
6	2015-06-17	1	C1517A-B	S	1.646	40.642	5.192	5.476	10.631	12.298	7.524	-0.138	1.301	-8.719		0.018942	1.03863	1.03208	0.067	0.746597	8.42201		32.0144	1.06192	1.03289	-0.847689
6	2015-06-17	1	C1184A2-B	S	-0.188	40.218	3.457	5.063	8.388	9.418	9.068	-0.173	-0.726	-4.567		0.018942	1.03863	1.03208	0.067	0.754373	6.1125		31.5939	0.654042	1.03343	-1.77914
7	2015-06-18	2	E725C	S	5.626	40.827	8.934	5.663	14.834	11.514	4.216	-0.002	0.154	-16.234		0.0212781	1.10258	1.07104	0.067	0.787813	-3.20891		32.1978	1.23988	1.03572	-3.40054
7	2015-06-18	2	N1620A-B2	S	1.175	40.212	4.736	5.06	9.683	12.016	4.976	-0.201	1.852	-9.942		0.0212781	1.10258	1.07104	0.067	0.689246	27.433		31.5879	0.64827	1.02875	2.75869
7	2015-06-18	2	C1184A2-B	S	-0.119	40.171	3.519	5.018	8.406	9.555	8.655	-0.176	-0.501	-4.953		0.0212781	1.10258	1.07104	0.067	0.74677	8.37009		31.5473	0.60883	1.0329	-1.31161
8	2015-06-19	2	C1555B-U	S	-0.856	39.821	2.817	4.678	7.33	9.833	6.872	-0.189	0.451	-5.31		0.0212781	1.10258	1.07104	0.067	0.75768	5.14738		31.2002	0.272142	1.03366	-2.38164
8	2015-06-19	2	C1184A2-U	S	-5.85	39.524	-1.881	4.381	2.056	8.16	7.373	-0.305	-0.617	0.755		0.0212781	1.10258	1.07104	0.067	0.753514	6.36509		30.9056	-0.013562	1.03337	-2.3874
8	2015-06-19	2	N1626B-U	S	-0.244	40.179	3.402	5.025	8.287	9.181	8.625	-0.181	-0.886	-4.873		0.0212781	1.10258	1.07104	0.067	0.744049	9.19144		31.5552	0.616526	1.03271	-1.11939
8	2015-06-19	2	C1555B-B	S	1.494	40.697	5.051	5.529	10.53	14.772	3.788	-0.145	3.642	-12.35		0.0212781	1.10258	1.07104	0.067	0.731119	13.1949		32.0689	1.11482	1.0318	0.263293
8	2015-06-19	2	N1620A-B2	S	1.128	40.154	4.69	5.004	9.639	14.82	2.319	-0.143	4.74	-12.403		0.0212781	1.10258	1.07104	0.067	0.754228	6.15515		31.5304	0.592476	1.03342	-1.8308
9	2015-06-20	2	E757-1	S	0.385	40.348	3.999	5.19	9.089	12.827	6.453	-0.16	2.395	-7.965		0.0212781	1.10258	1.07104	0.067	0.748388	7.88522		31.7228	0.779098	1.03302	-1.25111
9	2015-06-20	2	L1480F-B	S	-0.872	40.105	2.81	4.952	7.603	10.151	5.934	-0.18	0.219	-6.763		0.0212781	1.10258	1.07104	0.067	0.761199	4.13147		31.4818	0.54534	1.03391	-2.34404
9	2015-06-20	2	E1595B	S	1.213	40.784	4.79	5.613	10.35	37.678	6.471	-0.137	26.128	-9.598		0.0212781	1.10258	1.07104	0.067	0.744163	9.15693		32.1552	1.19851	1.03272	-0.546144
9	2015-06-20	2	N1626A-B	S	0.203	40.409	3.83	5.248	8.98	11.329	8.036	-0.152	0.797	-6.339		0.0212781	1.10258	1.07104	0.067	0.759766	4.54399		31.7833	0.837778	1.03381	-1.95685
13	2015-06-24	2	E1595B	S	1.211	40.894	4.792	5.718	10.458	25.903	1.213	-0.136	14.27	-14.977		0.0212781	1.10258	1.07104	0.067	0.742732	9.59167		32.2643	1.30433	1.03262	-0.343167
13	2015-06-24	2	N1626A-B	S	-0.372	39.909	3.274	4.765	7.878	9.578	7.345	-0.201	0.026	-5.495		0.0212781	1.10258	1.07104	0.067	0.731593	13.0453		31.2874	0.356795	1.03183	-0.52673
13	2015-06-24	2	C1555B-U	S	-0.888	39.724	2.784	4.585	7.19	9.13	6.446	-0.202	-0.059	-5.514		0.0212781	1.10258	1.07104	0.067	0.746631	8.41179		31.104	0.178831	1.03289	-1.73139
13	2015-06-24	2	N1626A-B	S	0.237	40.489	3.864	5.326	9.096	10.333	8.272	-0.148	-0.344	-6.294		0.0212781	1.10258	1.07104	0.067	0.761454	4.05812		31.8626	0.914735	1.03392	-1.99274
14	2015-06-25	2	E1595B	S	1.203	40.921	4.785	5.745	10.464	38.025	6.136	-0.148	26.2	-10.178		0.0212781	1.10258	1.07104	0.067	0.72936	13.7529		32.291	1.3303	1.03167	0.600103
14	2015-06-25	2	N1620A-B2	S	1.101	40.278	4.669	5.123	9.739	12.872	7.008	-0.139	2.572	-7.992		0.0212781	1.10258	1.07104	0.067	0.756292	5.55128		31.6534	0.71176	1.03357	-1.85026
14	2015-06-25	2	C1555B-B	S	1.586	40.678	5.137	5.511	10.634	11.768	7.112	-0.112	0.708	-9.134		0.0212781	1.10258	1.07104	0.067	0.765065	3.02803		32.0501	1.09655	1.03417	-2.05157
14	2015-06-25	2	L1609-U	S	2.738	40.41	6.21	5.255	11.502	11.16	4.409	-0.103	0.616	-12.42		0.0212781	1.10258	1.07104	0.067	0.754624	6.0391		31.7843	0.83874	1.03345	-1.6117
14	2015-06-25	2	L1161A2-U	S	3.201	40.703	6.654	5.538	12.245	11.425	6.752	-0.102	0.314	-11.129		0.0212781	1.10258	1.07104	0.067	0.738295	10.9523		32.0749	1.1206	1.03231	-0.223863
14	2015-06-25	2	N1620A-B2	S	1.063	40.061	4.626	4.914	9.502	10.365	6.958	-0.124	0.508	-7.59		0.0212781	1.10258	1.07104	0.067	0.778391	-0.677447		31.4382	0.503014	1.03508	-3.52096
15	2015-06-26	2	E725C	S	5.33	40.541	8.648	5.387	14.253	10.795	5.073	-0.012	-0.007	-14.564		0.0212781	1.10258	1.07104	0.067	0.790418	-3.89646		31.9142	0.964757	1.0359	-3.84289
16	2015-06-27	3	N1626B-U	S	-0.444	39.944	3.207	4.798	7.857	9.508	8.046	-0.185	-0.111	-4.798		0.0220974	1.07444	1.0792	0.067	0.76089	4.22018		31.3221	0.390464	1.03388	-2.4779
16	2015-06-27	3	C1109A-B	S	1.861	39.834	5.368	4.697	10.089	9.516	6.32	-0.092	0.1	-8.576		0.0220974	1.07444	1.0792	0.067	0.80782	-8.35868		31.2131	0.284647	1.03705	-5.63311
16	2015-06-27	3	N1626A-B	S	0.439	40.575	4.056	5.409	9.373	10.971	6.933	-0.152	0.122	-7.978		0.0220974	1.07444	1.0792	0.067	0.760353	4.37462		31.9479	0.997464	1.03385	-1.83683
16	2015-06-27	3	C1555B-U	S	-0.694	39.883	2.971	4.739	7.574	9.338	6.261	-0.164	-0.161	-6.194		0.0220974	1.07444	1.0792	0.067	0.790172	-3.8319		31.2617	0.331784	1.03588	-4.45697
17	2015-06-28	3	C477B-U	S	-1.637	39.83	2.084	4.686	6.569	12.355	7.513	-0.199	2.934	-3.916		0.0220974	1.07444	1.0792	0.067	0.776428	-0.140932		31.2091	0.2808	1.03495	-3.6138
17	2015-06-28	3	N1620A-B2	S	0.997	39.994	4.562	4.849	9.352	10.407	7.057	-0.145	0.678	-7.301		0.0220974	1.07444	1.0792	0.067	0.768373	2.09405		31.3717	0.438562	1.0344	-2.92655
18	2015-06-29	3	C1555B-B	S	1.573	40.701	5.126	5.533	10.602	13.397	5.038	-0.154	2.275	-11.205		0.0220974	1.07444	1.0792	0.067	0.729025	13.8595		32.0729	1.11867	1.03165	0.411778
