# Supplementary material for: End-Cretaceous extinction in Antarctica linked to both Deccan volcanism and meteorite impact via climate change
Source: Nat Commun. 2016 Jul 5;7:12079. doi: 10.1038/ncomms12079 (PMC4935969; doi:10.1038/ncomms12079)
Supplement: Supplementary Data 5 — Sample average clumped isotope data. [file ncomms12079-s6.xlsx]

## Sheet: Supplementary Data 5.
Supplementary Data 5: sample average clumped isotope data
Description: Mean d13C, d18O, D47, Temperature, and d18Ow values for each sample (one shell, one position) in the clumped isotope data set, calculated as the traditional mean of only ‘good’ replicates (n=2-5). Replicates flagged as corrupted in Supplementary Table 2 were not included in the mean values. Errors on the mean were taken as 1 s.d. for d13C and d18O and 1 S.E. for D47, Temperature, and…
Name	Position	Stratigraphic Height	n	Age	d13C	1sd d13C	d18O	1sd d18O	D47	1SE D47	External Err. 1SE D47	Temp	1SE Temp	External Err. 1SE Temp	d18Ow	1SE d18Ow	External Err. 1 SE d18Ow
C1109A-B	Back	855	4	67.663	2.01725	0.110624	0.964276	0.45524	0.747639	0.0231527	0.0231527	8.86836	6.85598	6.94938	-0.954362	1.76176	1.76036
C1109A-U	Umbo	855	4	67.663	-1.58525	0.0824272	0.197109	0.187398	0.765521	0.0258318	0.0258318	3.73838	7.06932	7.33227	-2.90894	1.77521	1.77521
C1174A-B	Back	1002	3	66.309	-0.190333	0.024173	0.696369	0.105987	0.766671	0.00752109	0.011	2.62284	2.13547	3.1068	-2.55464	0.5233	0.78
C1174A-U	Umbo	1002	4	66.309	-5.694	1.02809	0.566263	0.0928629	0.746161	0.00792413	0.009	8.64424	2.38772	2.71069	-1.30621	0.493356	0.64
C1184A2-B	Back	1032	3	66.169	-0.151	0.0347707	0.639613	0.0266761	0.745104	0.00589224	0.011	8.90614	1.78786	3.32473	-1.16572	0.403749	0.78
C1184A2-U	Umbo	1032	3	66.169	-5.62267	0.276399	0.0422321	0.0486625	0.746374	0.00387038	0.011	8.50349	1.16213	3.31119	-1.84968	0.286769	0.78
C1467A-B	Back	1059	3	66.043	1.77	0.338026	-0.205314	1.19003	0.754216	0.017808	0.017808	6.4439	5.09626	5.23132	-2.60183	1.86624	1.86522
C1467A-U	Umbo	1059	3	66.043	-4.77333	0.294945	-0.244113	0.154042	0.751289	0.00931507	0.011	7.10331	2.76378	3.25967	-2.46202	0.687679	0.78
C1517A-B	Back	1025	3	66.202	1.916	0.237931	0.987844	0.0940515	0.743931	0.00932137	0.011	9.31287	2.84717	3.3373	-0.734305	0.670615	0.78
C1517A-U	Umbo	1025	3	66.202	-3.197	0.0427902	0.00375343	0.0376644	0.728692	0.00761279	0.011	14.0266	2.40108	3.50823	-0.674055	0.504521	0.78
C1555B-B	Back	857	4	67.643	1.5345	0.0523609	1.11025	0.00966365	0.746785	0.00967954	0.00967954	8.50111	2.91072	2.90965	-0.801928	0.660372	0.660372
C1555B-U	Umbo	857	4	67.643	-0.832	0.0933095	0.284888	0.0791208	0.76096	0.010017	0.010017	4.33085	2.80792	2.87939	-2.57841	0.645557	0.645557
C1556I-B	Back	838	4	67.83	0.48125	0.0881074	1.0939	0.235118	0.725736	0.00881748	0.00881748	15.0385	2.83863	2.8397	0.625357	0.716614	0.716614
C1556I-U	Umbo	838	3	67.83	-2.17633	0.0576397	-0.0908399	0.439525	0.733035	0.0121008	0.0121008	12.7465	3.88355	3.80439	-1.06064	1.01403	1.01403
C477B-B	Back	1058	4	66.048	-0.8985	0.242416	0.619892	0.127228	0.735793	0.0189239	0.0189239	12.2933	6.05601	5.89949	-0.508763	1.35691	1.35691
C477B-U	Umbo	1058	4	66.048	-1.88325	0.179229	0.268534	0.143182	0.750473	0.0094741	0.0094741	7.38868	2.76905	2.81454	-1.89198	0.657735	0.657735
C757C2-B	Back	925	3	66.971	1.64333	0.0472687	1.34281	0.0804148	0.732164	0.00157826	0.011	12.8676	0.497317	3.46801	0.419464	0.109294	0.78
C757C1-U	Umbo	925	4	66.971	-0.6665	0.0832847	0.576604	0.0827309	0.728599	0.0101823	0.0101823	14.1597	3.23077	3.24829	-0.0871807	0.732444	0.732444
C772A-B	Back	708	3	68.728	2.46233	0.0654319	0.97085	0.0622038	0.750484	0.010541	0.010541	7.36616	3.15295	3.13157	-1.19373	0.688182	0.688182
C772A-U	Umbo	708	3	68.728	-1.57033	0.0325781	-0.183509	0.0239592	0.766509	0.00422366	0.011	2.63446	1.19157	3.10834	-3.42374	0.267879	0.78
C915A1-B	Back	1067	3	65.995	0.0336667	0.0249065	0.48666	0.061918	0.758066	0.00517998	0.011	5.05975	1.49835	3.19081	-2.19276	0.348764	0.78
C915A1-U	Umbo	1067	3	65.995	-1.658	0.0268887	0.40842	0.111589	0.748502	0.0052048	0.011	7.8771	1.56885	3.28872	-1.62732	0.409974	0.78
E1109C	Umbo	855	3	67.663	3.08467	0.118812	1.15875	0.241356	0.735204	0.00393706	0.011	11.9277	1.22091	3.43344	0.0274765	0.395235	0.78
E1595B	Umbo	932	3	66.902	1.209	0.0052915	1.27772	0.0698094	0.738751	0.00471393	0.011	10.8339	1.46493	3.39381	-0.0965541	0.353437	0.78
E1609A	Umbo	887	3	67.346	2.996	0.0544426	1.28798	0.0581015	0.727841	0.00556902	0.011	14.2706	1.79136	3.5182	0.665967	0.362009	0.78
E725A	Umbo	693	4	68.8	2.28325	0.12858	1.24493	0.151422	0.787183	0.0145599	0.0145599	-2.79093	3.89268	3.86683	-3.33606	0.946985	0.946985
E725C	Umbo	693	4	68.8	5.42125	0.14016	1.1052	0.121251	0.780611	0.00506743	0.009	-1.24906	1.37401	2.43654	-3.06627	0.348853	0.64
E757-1	Umbo	925	4	66.971	0.33275	0.0643758	0.947682	0.371503	0.754488	0.00732836	0.009	6.15199	2.11492	2.63987	-1.48925	0.3522	0.64
L1161A2-B	Back	1051	3	66.08	0.434667	0.0162583	0.621335	0.117309	0.756167	0.00221565	0.011	5.59241	0.644149	3.20987	-1.93286	0.081398	0.78
L1161A2-U	Umbo	1051	5	66.08	3.0366	0.0970994	0.998426	0.0846038	0.748288	0.0139717	0.0139717	8.27794	4.0821	4.18092	-0.996705	0.962762	0.962762
L1430A1-B	Back	1098	2	65.808	-0.3235	0.00212132	0.704064	0.291131	0.773582	0.00651124	0.013	0.660336	1.80027	3.59549	-3.00616	0.223388	0.92
L1430A1-U	Umbo	1098	2	65.808	3.094	0.0692965	1.26826	0.0741432	0.765639	0.00654481	0.013	2.8839	1.85399	3.68381	-1.91874	0.4869	0.92
L1474A-B	Back	1016	3	66.244	-0.197333	0.0148436	0.595683	0.100526	0.776924	0.00904135	0.011	-0.208332	2.50844	3.01141	-3.3292	0.643829	0.78
L1474A-U	Umbo	1016	3	66.244	3.014	0.105788	1.04332	0.0880623	0.746928	0.00882653	0.011	8.39863	2.68338	3.30532	-0.883212	0.619766	0.78
L1480F-B	Back	973	5	66.497	-0.9214	0.0498277	0.696946	0.0851125	0.771016	0.0147285	0.0147285	1.70366	3.9114	4.10593	-2.81567	0.946776	0.946776
L1480F-U	Umbo	973	3	66.497	2.93467	0.0549029	1.55669	0.00924355	0.743235	0.00680124	0.011	9.48437	2.08711	3.3448	-0.122323	0.469518	0.78
L1529C-B	Back	1059	3	66.043	-1.62567	0.203824	0.502372	0.135328	0.733114	0.00808655	0.011	12.6332	2.51469	3.45715	-0.480424	0.623396	0.78
L1529C-U	Umbo	1059	3	66.043	2.65233	0.290796	0.689314	0.828665	0.739056	0.00384701	0.011	10.7324	1.18601	3.39044	-0.705483	0.582674	0.78
L1609-B	Back	887	3	67.346	-1.097	0.0356791	1.1347	0.0811099	0.745264	0.00190795	0.011	8.82745	0.575924	3.32301	-0.684848	0.163861	0.78
L1609-U	Umbo	887	5	67.346	2.623	0.0989949	0.981688	0.127669	0.73459	0.0162489	0.0162489	12.6789	5.35757	5.08419	-0.064611	1.18001	1.18001
L477D-B	Back	1058	3	66.048	-2.47367	0.076068	0.678091	0.145496	0.75654	0.00905192	0.011	5.55341	2.61906	3.20611	-1.89549	0.652116	0.78
L477D-U	Umbo	1058	3	66.048	1.84967	0.152504	1.07859	0.0140833	0.763037	0.00516051	0.011	3.62871	1.47652	3.14182	-1.93442	0.339467	0.78
L757B-B	Back	925	3	66.971	1.409	0.0963898	1.45664	0.209784	0.742972	0.00928382	0.011	9.6019	2.78913	3.34764	-0.201171	0.709731	0.78
L757B-U	Umbo	925	4	66.971	2.7835	0.0313847	1.5922	0.0698265	0.726886	0.0126901	0.0126901	14.7915	3.91916	4.07223	1.05307	0.882472	0.882472
L776A-B	Back	825	4	67.959	-1.534	0.0789726	0.523455	0.154856	0.752405	0.010345	0.010345	6.84366	3.08802	3.05465	-1.76588	0.672425	0.672425
L776A-U	Umbo	825	4	67.959	2.2165	0.245694	1.05085	0.351843	0.730879	0.00722745	0.009	13.3526	2.27699	2.84922	0.222848	0.663564	0.663131
N1614B-B	Back	659	3	68.963	0.892	0.533885	0.890044	0.409558	0.760639	0.00327693	0.011	4.30208	0.944802	3.1653	-1.96369	0.270688	0.78
N1614B-U	Umbo	659	3	68.963	0.541333	0.426916	0.610433	0.0819555	0.756148	0.00505108	0.011	5.61664	1.46589	3.21006	-1.94095	0.293448	0.78
N1620A-B2	Back	693	5	68.8	1.0928	0.0673216	0.578817	0.109661	0.749306	0.0156361	0.0156361	8.11121	4.98577	4.66444	-1.47469	1.10742	1.10742
N1620A-U2	Umbo	693	3	68.8	0.369667	0.161215	0.485378	0.107147	0.746775	0.00441237	0.011	8.38739	1.33462	3.30693	-1.43422	0.352506	0.78
N1626A-B	Back	663	5	68.943	0.15	0.306199	0.804494	0.256563	0.751816	0.00579999	0.008	6.93	1.74285	2.4	-1.45299	0.30088	0.57
N1626B-U	Umbo	663	3	68.943	-0.341667	0.100082	0.534117	0.124857	0.744259	0.00954195	0.011	9.21666	2.89203	3.33378	-1.2092	0.708916	0.78
