# Supplementary material for: End-Cretaceous extinction in Antarctica linked to both Deccan volcanism and meteorite impact via climate change
Source: Nat Commun. 2016 Jul 5;7:12079. doi: 10.1038/ncomms12079 (PMC4935969; doi:10.1038/ncomms12079)
Supplement: Supplementary Data 6 — Horizon mean temperature, calculated multiple ways [file ncomms12079-s7.xlsx]

## Sheet: Supplementary Data 6.
Supplementary Data 6: Horizon mean temperature, calculated multiple ways
Description: Mean temperature for each depth horizon including all samples, calculated as an inverse-variance weighted mean (as shown in Fig. 1a, Supplementary Figs. 1a, 2a), or traditional mean (as shown in Supplementary Figs. 2a, 2b), with associated inverse-variance weighted error or traditional 1 SE error. Subsets of full data set including only umbo positions or only ventral margin positions…
		All samples (ivw. mean)		All samples (trad. mean)		Shell avg first (trad. mean)		All umbo pos. (ivw. mean)		All vent. mar. pos. (ivw. mean)		All Cucullaea (ivw. mean)		All Lahillia (ivw. mean)		All Nordenskjoldia (ivw. mean)		All Eselaevitrigonia (ivw. mean)
		(Fig 1a, Ext. Data Fig. 1a, 2a)		(Ext. Data Fig 2a, 2b)		(Ext. Data Fig 2b)		(Ext. Data Fig 1b)		(Ext. Data Fig 1b)		(Ext. Data Fig 1c)		(Ext. Data Fig 1c)		(Ext. Data Fig 1c)		(Ext. Data Fig 1c)
Stratigraphic Height	Age (magneto-stratigraphy)	Temp	ivw. err Temp	Temp	1 SE Temp	Temp	1 SE Temp	Temp	ivw. err Temp	Temp	ivw. err Temp	Temp	ivw. err Temp	Temp	ivw. err Temp	Temp	ivw. err Temp	Temp	ivw. err Temp
661	68.953	6.532	1.473	6.5	1.045	6.5	1.55	7.345	2.297	5.964	1.92	NA	NA	NA	NA	6.532	1.473	NA	NA
693	68.8	1.981	1.63	3.125	2.978	1.417	3.448	1.144	1.738	8.1	4.7	NA	NA	NA	NA	8.301	2.701	-1.639	2.044
708	68.728	5	2.192	5	2.4	5	2.4	2.6	3.1	7.4	3.1	5	2.192	NA	NA	NA	NA	NA	NA
825	67.959	10.435	2.078	10.1	3.3	10.1	3.3	13.4	2.8	6.8	3.1	NA	NA	10.435	2.078	NA	NA	NA	NA
838	67.83	14.191	2.254	13.85	1.15	13.85	1.15	12.7	3.8	15	2.8	14.191	2.254	NA	NA	NA	NA	NA	NA
856	67.653	7.712	1.657	7.46	1.533	8.2	1.85	7.182	2.112	8.56	2.673	6.407	1.898	NA	NA	NA	NA	11.9	3.4
887	67.346	11.626	2.172	11.933	1.633	12.525	1.775	13.788	2.886	8.8	3.3	NA	NA	9.951	2.771	NA	NA	14.3	3.5
925	66.971	10.697	1.446	11.54	1.61	10.65	2.259	9.862	1.86	11.971	2.297	13.608	2.362	11.644	2.571	NA	NA	6.2	2.6
932	66.902	10.8	3.4	10.8	1.5	10.8	3.4	10.8	3.4	NA	NA	NA	NA	NA	NA	NA	NA	10.8	3.4
973	66.497	6.434	2.571	5.6	3.9	5.6	3.9	9.5	3.3	1.7	4.1	NA	NA	6.434	2.571	NA	NA	NA	NA
1002	66.309	6.012	2.036	5.6	3	5.6	3	8.6	2.7	2.6	3.1	6.012	2.036	NA	NA	NA	NA	NA	NA
1016	66.244	3.691	2.22	4.1	4.3	4.1	4.3	8.4	3.3	-0.2	3	NA	NA	3.691	2.22	NA	NA	NA	NA
1025	66.202	11.512	2.401	11.65	2.35	11.65	2.35	14	3.5	9.3	3.3	11.512	2.401	NA	NA	NA	NA	NA	NA
1032	66.169	8.7	2.333	8.7	0.2	8.7	0.2	8.5	3.3	8.9	3.3	8.7	2.333	NA	NA	NA	NA	NA	NA
1051	66.08	6.592	2.545	6.95	1.35	6.95	1.35	8.3	4.2	5.6	3.2	NA	NA	6.592	2.545	NA	NA	NA	NA
1058.5	66.045	7.728	1.236	8.213	1.161	8.213	1.573	7.065	1.562	8.839	2.02	7.667	1.873	7.775	1.644	NA	NA	NA	NA
1067	65.995	6.457	2.297	6.5	1.4	6.5	1.4	7.9	3.3	5.1	3.2	6.457	2.297	NA	NA	NA	NA	NA	NA
1098	65.808	1.77	2.58	1.8	1.1	1.8	1.1	2.9	3.7	0.7	3.6	NA	NA	1.77	2.58	NA	NA	NA	NA
