# Supplementary material for: End-Cretaceous extinction in Antarctica linked to both Deccan volcanism and meteorite impact via climate change
Source: Nat Commun. 2016 Jul 5;7:12079. doi: 10.1038/ncomms12079 (PMC4935969; doi:10.1038/ncomms12079)
Supplement: Supplementary Data 7 — Composite temperature record, calculated using 50kyr equal time bins [file ncomms12079-s8.xlsx]

## Sheet: Supplementary Data 7.
Supplementary Data 7: Composite temperature record, calculated using 50kyr equal time bins
Description: A composite record of mean Temperature, calculated by separating samples into equal-time bins, as opposed to by stratigraphic position. Means were calculated as either the traditional or inverse-variance weighted mean for time bins 50 kyr long. Supplementary Figure 2c shows the inverse-variance weighted means. Traditional means not plotted, but as with the stratigraphy-divided record…
Bottom Age	Top Age	Middle Age	Temperature (ivw. mean)	error Temp (ivw. err.)	Temperature (trad. mean)	error Temp (trad. 1 SE)
69	68.95	68.975	4.95	2.263	4.95	0.65
68.95	68.9	68.925	7.696	1.941	8.05	1.15
68.9	68.85	68.875	NA	NA	NA	NA
68.85	68.8	68.825	NA	NA	NA	NA
68.8	68.75	68.775	NA	NA	NA	NA
68.75	68.7	68.725	5	2.192	5	2.4
68.7	68.65	68.675	NA	NA	NA	NA
68.65	68.6	68.625	NA	NA	NA	NA
68.6	68.55	68.575	NA	NA	NA	NA
68.55	68.5	68.525	NA	NA	NA	NA
68.5	68.45	68.475	NA	NA	NA	NA
68.45	68.4	68.425	NA	NA	NA	NA
68.4	68.35	68.375	NA	NA	NA	NA
68.35	68.3	68.325	NA	NA	NA	NA
68.3	68.25	68.275	NA	NA	NA	NA
68.25	68.2	68.225	NA	NA	NA	NA
68.2	68.15	68.175	NA	NA	NA	NA
68.15	68.1	68.125	NA	NA	NA	NA
68.1	68.05	68.075	NA	NA	NA	NA
68.05	68	68.025	NA	NA	NA	NA
68	67.95	67.975	10.435	2.078	10.1	3.3
67.95	67.9	67.925	NA	NA	NA	NA
67.9	67.85	67.875	NA	NA	NA	NA
67.85	67.8	67.825	14.191	2.254	13.85	1.15
67.8	67.75	67.775	NA	NA	NA	NA
67.75	67.7	67.725	NA	NA	NA	NA
67.7	67.65	67.675	10.182	2.814	8.167	2.395
67.65	67.6	67.625	6.4	2.051	6.4	2.1
67.6	67.55	67.575	NA	NA	NA	NA
67.55	67.5	67.525	NA	NA	NA	NA
67.5	67.45	67.475	NA	NA	NA	NA
67.45	67.4	67.425	NA	NA	NA	NA
67.4	67.35	67.375	NA	NA	NA	NA
67.35	67.3	67.325	11.626	2.172	11.933	1.633
67.3	67.25	67.275	NA	NA	NA	NA
67.25	67.2	67.225	NA	NA	NA	NA
67.2	67.15	67.175	NA	NA	NA	NA
67.15	67.1	67.125	NA	NA	NA	NA
67.1	67.05	67.075	NA	NA	NA	NA
67.05	67	67.025	NA	NA	NA	NA
67	66.95	66.975	10.697	1.446	11.54	1.61
66.95	66.9	66.925	10.8	3.4	10.8	1.5
66.9	66.85	66.875	NA	NA	NA	NA
66.85	66.8	66.825	NA	NA	NA	NA
66.8	66.75	66.775	NA	NA	NA	NA
66.75	66.7	66.725	NA	NA	NA	NA
66.7	66.65	66.675	NA	NA	NA	NA
66.65	66.6	66.625	NA	NA	NA	NA
66.6	66.55	66.575	NA	NA	NA	NA
66.55	66.5	66.525	NA	NA	NA	NA
66.5	66.45	66.475	6.434	2.571	5.6	3.9
66.45	66.4	66.425	NA	NA	NA	NA
66.4	66.35	66.375	NA	NA	NA	NA
66.35	66.3	66.325	6.012	2.036	5.6	3
66.3	66.25	66.275	NA	NA	NA	NA
66.25	66.2	66.225	7.295	1.63	7.875	2.958
66.2	66.15	66.175	8.7	2.333	8.7	0.2
66.15	66.1	66.125	NA	NA	NA	NA
66.1	66.05	66.075	6.592	2.545	6.95	1.35
66.05	66	66.025	7.728	1.236	8.213	1.161
66	65.95	65.975	6.457	2.297	6.5	1.4
65.95	65.9	65.925	NA	NA	NA	NA
65.9	65.85	65.875	NA	NA	NA	NA
65.85	65.8	65.825	1.77	2.58	1.8	1.1
