# Supplementary material for: End-Cretaceous extinction in Antarctica linked to both Deccan volcanism and meteorite impact via climate change
Source: Nat Commun. 2016 Jul 5;7:12079. doi: 10.1038/ncomms12079 (PMC4935969; doi:10.1038/ncomms12079)
Supplement: Supplementary Data 8 — Composite temperature record, calculated using 100kyr equal time bins [file ncomms12079-s9.xlsx]

## Sheet: Supplementary Data 8.
Supplementary Data 8: Composite temperature record, calculated using 100kyr equal time bins
Description: A composite record of mean Temperature, calculated by separating samples into equal-time bins, as opposed to by stratigraphic position. Means were calculated as either the traditional or inverse-variance weighted mean for time bins 100 kyr long. Supplementary Figure 2c shows the inverse-variance weighted means. Traditional means not plotted, but as with the stratigraphy-divided recor…
Bottom Age	Top Age	Middle Age	Temperature (ivw. mean)	error Temp (ivw. err.)	Temperature (trad. mean)	error Temp (trad. 1 SE)
69	68.9	68.95	6.532	1.473	6.5	1.045
68.9	68.8	68.85	NA	NA	NA	NA
68.8	68.7	68.75	5	2.192	5	2.4
68.7	68.6	68.65	NA	NA	NA	NA
68.6	68.5	68.55	NA	NA	NA	NA
68.5	68.4	68.45	NA	NA	NA	NA
68.4	68.3	68.35	NA	NA	NA	NA
68.3	68.2	68.25	NA	NA	NA	NA
68.2	68.1	68.15	NA	NA	NA	NA
68.1	68	68.05	NA	NA	NA	NA
68	67.9	67.95	10.435	2.078	10.1	3.3
67.9	67.8	67.85	14.191	2.254	13.85	1.15
67.8	67.7	67.75	NA	NA	NA	NA
67.7	67.6	67.65	7.712	1.657	7.46	1.533
67.6	67.5	67.55	NA	NA	NA	NA
67.5	67.4	67.45	NA	NA	NA	NA
67.4	67.3	67.35	11.626	2.172	11.933	1.633
67.3	67.2	67.25	NA	NA	NA	NA
67.2	67.1	67.15	NA	NA	NA	NA
67.1	67	67.05	NA	NA	NA	NA
67	66.9	66.95	10.713	1.33	11.417	1.32
66.9	66.8	66.85	NA	NA	NA	NA
66.8	66.7	66.75	NA	NA	NA	NA
66.7	66.6	66.65	NA	NA	NA	NA
66.6	66.5	66.55	NA	NA	NA	NA
66.5	66.4	66.45	6.434	2.571	5.6	3.9
66.4	66.3	66.35	6.012	2.036	5.6	3
66.3	66.2	66.25	7.295	1.63	7.875	2.958
66.2	66.1	66.15	8.7	2.333	8.7	0.2
66.1	66	66.05	7.511	1.112	7.96	0.952
66	65.9	65.95	6.457	2.297	6.5	1.4
65.9	65.8	65.85	1.77	2.58	1.8	1.1
